# Supplementary material for: Identification of repurposed drugs targeting significant long non-coding RNAs in the cross-talk between diabetes mellitus and Alzheimer’s disease
Source: Sci Rep. 2022 Oct 31;12:18332. doi: 10.1038/s41598-022-22822-9 (PMC9622874; doi:10.1038/s41598-022-22822-9)
Supplement: Supplementary file 1 — Supplementary Information 1. [file 41598_2022_22822_MOESM1_ESM.xlsx]

## Sheet: Drug feature matrix
	ATSC1i	ATSC4i	nssO	maxsF	ETA_Eta_F_L	WTPT-5
AUTOGEN_3 3' 4 4'-tetrachlorobiphenyl	0.898892	-6.2198	0	0	4.51489	0
AUTOGEN_Adriamycin	14.7631	-16.6721	3	0	8.52457	2.52032
AUTOGEN_Apratoxin A	-34.2981	-29.0539	2	0	9.10803	15.9903
AUTOGEN_Arachidonic acid	-0.129356	1.08892	0	0	3.06979	0
AUTOGEN_Azacitidine	-17.8962	5.1451	1	0	3.74895	11.9411
AUTOGEN_Azathioprine	-24.1879	-13.2856	0	0	6.1839	21.7027
AUTOGEN_beta-Asarone	-10.1498	-18.5848	3	0	4.12472	0
AUTOGEN_Bexarotene	5.82681	-17.1498	0	0	5.15685	0
AUTOGEN_Bisphenol A	6.63555	-20.1475	0	0	4.36274	0
AUTOGEN_Bleomycin	-14.5359	-15.5614	5	0	18.9583	48.8098
AUTOGEN_Bortezomib	-12.602	9.42595	0	0	6.45415	12.1298
AUTOGEN_Clinafloxacin	-5.89325	9.16817	0	14.8687	5.34674	9.40204
AUTOGEN_Curcumin	0.482937	-21.5039	2	0	7.82122	0
AUTOGEN_Decitabine	-18.6659	4.36187	1	0	3.49924	11.9424
AUTOGEN_Deferasirox	6.56424	-17.6221	0	0	8.83276	10.0075
AUTOGEN_Dexamethasone	12.6872	-50.8991	0	16.8591	3.47195	0
AUTOGEN_Diamorphine	-11.1709	-42.1784	3	0	5.39725	3.344
AUTOGEN_Diclofenac	3.67872	-0.228302	0	0	5.42518	3.13034
AUTOGEN_Doxycycline	13.0049	-36.3059	0	0	6.84439	5.4662
AUTOGEN_Epirubicin	14.7631	-16.6721	3	0	8.52457	2.52032
AUTOGEN_Estradiol	10.2403	-34.466	0	0	2.46762	0
AUTOGEN_Etoposide	-11.5987	-13.2184	9	0	8.99311	0
AUTOGEN_Fluorouracil	-11.3614	-6.63948	0	11.9848	2.56223	5.86326
AUTOGEN_Fulvestrant	12.395	-1.70018	0	12.9743	4.20548	0
AUTOGEN_MK886	-1.61693	49.9814	0	0	5.98516	3.61317
AUTOGEN_Nilotinib	-26.0413	-35.0599	0	13.6092	11.6267	21.9567
AUTOGEN_Oxymatrine	-10.5646	8.15722	0	0	1.84479	7.23292
AUTOGEN_Panobinostat	9.41036	-27.258	0	0	7.0544	8.8307
AUTOGEN_Pirarubicin	7.74358	-14.9125	5	0	9.11426	2.57199
AUTOGEN_Plx4720	-8.11955	9.96191	0	14.8439	7.13471	9.19228
AUTOGEN_PMA	5.61079	14.1339	2	0	4.55708	0
AUTOGEN_Quercetin	13.0384	-4.91184	1	0	6.47286	0
AUTOGEN_Rosiglitazone	-13.0528	-0.296864	1	0	6.34227	9.2517
AUTOGEN_Sangivamycin	-7.87647	-0.562003	1	0	5.45325	14.7069
AUTOGEN_Sorafenib	-12.7371	-46.9478	1	13.0495	9.23302	11.8963
AUTOGEN_Tamoxifen	-8.15363	7.89344	1	0	7.4073	2.97931
AUTOGEN_Trovafloxacin	-9.85012	24.1549	0	14.835	7.61007	12.784
AUTOGEN_Ubiquinol	-2.63667	-54.691	2	0	9.13543	0
AUTOGEN_Verapamil	-21.4117	-56.4817	4	0	7.29051	5.71012
AUTOGEN_Vincristine	-22.9008	68.3815	4	0	11.5578	13.8319
