# Supplementary material for: Identification of repurposed drugs targeting significant long non-coding RNAs in the cross-talk between diabetes mellitus and Alzheimer’s disease
Source: Sci Rep. 2022 Oct 31;12:18332. doi: 10.1038/s41598-022-22822-9 (PMC9622874; doi:10.1038/s41598-022-22822-9)
Supplement: Supplementary file 2 — Supplementary Information 2. [file 41598_2022_22822_MOESM2_ESM.xlsx]

## Sheet: jaccardmatrix 3
LncRNA	miR_106b	miR_17	miR_20a	miR_20b	miR_93	miR_3184	miR-200c-3p	Degree
NEAT1	1	1	1	1	1	1	1	7
XIST	1	1	1	1	1	1	1	7
AC021078.1	1	1	1	1	1	1	0	6
HCG18	1	1	1	1	1	1	0	6
EBLN3P	1	1	1	1	1	1	0	6
H19	1	1	1	1	1	1	0	6
MALAT1	1	1	1	1	1	0	1	6
PSMA3-AS1	1	1	1	1	1	0	1	6
AC005261.1	1	1	1	1	1	0	1	6
AC024940.6	1	1	1	1	1	0	1	6
NORAD	1	1	1	1	1	0	1	6
FGD5-AS1	1	1	1	1	1	0	0	5
AL161772.1	1	1	1	1	1	0	0	5
SNHG14	1	1	1	1	1	0	0	5
SNHG16	1	1	1	1	1	0	0	5
AL031428.1	1	1	1	1	1	0	0	5
RP11-226L15.5	1	1	1	1	1	0	0	5
AL357568.1	1	1	1	1	1	0	0	5
AC007684.1	1	1	1	1	1	0	0	5
HAGLR	1	1	1	1	1	0	0	5
AC105760.2	1	1	1	1	1	0	0	5
AC008771.1	1	1	1	1	1	0	0	5
CKMT2-AS1	1	1	1	1	1	0	0	5
EPB41L4A-AS1	1	1	1	1	1	0	0	5
HCP5	1	1	1	1	1	0	0	5
AC006333.2	1	1	1	1	1	0	0	5
AC084082.1	1	1	1	1	1	0	0	5
ERICD	1	1	1	1	1	0	0	5
AL158206.1	1	1	1	1	1	0	0	5
SGMS1-AS1	1	1	1	1	1	0	0	5
AC091564.7	1	1	1	1	1	0	0	5
AC023157.3	1	1	1	1	1	0	0	5
HOTAIR	1	1	1	1	1	0	0	5
AL137782.1	1	1	1	1	1	0	0	5
AC015871.3	1	1	1	1	1	0	0	5
AC087477.2	1	1	1	1	1	0	0	5
AC010542.4	1	1	1	1	1	0	0	5
AC116667.1	1	1	1	1	1	0	0	5
AC116407.2	1	1	1	1	1	0	0	5
AC099850.1	1	1	1	1	1	0	0	5
ARHGAP27P1-BPTFP1-KPNA2P3	1	1	1	1	1	0	0	5
AC006486.2	1	1	1	1	1	0	0	5
AC021092.1	1	1	1	1	1	0	0	5
AC243964.3	1	1	1	1	1	0	0	5
AC010327.5	1	1	1	1	1	0	0	5
AC004656.1	1	1	1	1	1	0	0	5
AL035425.3	0	1	0	1	1	1	1	5
AC092127.1	0	1	0	1	1	1	0	4
AL356488.2	0	1	0	1	1	1	0	4
KCNQ1OT1	0	1	0	1	1	1	0	4
MIR29B2CHG	0	1	0	1	1	1	0	4
ZFHX2-AS1	0	1	0	1	1	1	0	4
AC005332.4	0	1	0	1	1	0	1	4
LINC00674	0	1	0	1	1	0	1	4
LINC01578	0	1	0	1	1	0	1	4
LINC02210	0	1	0	1	1	0	1	4
LOC646762	0	1	0	1	1	0	1	4
OIP5-AS1	0	1	0	1	1	0	1	4
RALGAPA1P1	0	1	0	1	1	0	1	4
BRE-AS1	0	1	0	1	1	0	1	4
DKFZP586I1420	0	1	0	1	1	0	1	4
LINC01560	0	1	0	1	1	0	1	4
LOC100507599	0	1	0	1	1	0	1	4
LOC401261	0	1	0	1	1	0	1	4
LRRC75A-AS1	0	1	0	1	1	0	1	4
MSL3P1	0	1	0	1	1	0	1	4
NUTM2B-AS1	0	1	0	1	1	0	1	4
SNHG6	0	1	0	1	1	0	1	4
AC016876.2	0	0	0	1	1	1	0	3
GAS5	0	1	0	1	1	0	0	3
STAG3L5P-PVRIG2P-PILRB	0	1	0	1	0	1	0	3
AC005070.3	0	1	0	1	1	0	0	3
AC005696.4	0	1	0	1	1	0	0	3
AC006249.1	0	1	0	1	1	0	0	3
AC007878.1	0	1	0	1	1	0	0	3
AC008124.1	0	1	0	1	1	0	0	3
AC009487.2	0	1	0	1	1	0	0	3
AC016717.2	0	1	0	1	1	0	0	3
AC016831.1	0	1	0	1	1	0	0	3
AC019257.1	0	1	0	1	1	0	0	3
AC023906.1	0	1	0	1	1	0	0	3
AC026877.1	0	1	0	1	1	0	0	3
AC062028.1	0	1	0	1	1	0	0	3
AC063952.2	0	1	0	1	1	0	0	3
AC093827.3	0	1	0	1	1	0	0	3
AC098591.1	0	1	0	1	1	0	0	3
AC100786.1	0	1	0	1	1	0	0	3
AC105383.1	0	1	0	1	1	0	0	3
AC107068.1	0	1	0	1	1	0	0	3
AC107398.3	0	1	0	1	1	0	0	3
AC245060.7	0	1	0	1	1	0	0	3
AF111167.2	0	1	0	1	1	0	0	3
AHCTF1P1	0	1	0	1	1	0	0	3
AL008721.2	0	1	0	1	1	0	0	3
AL049543.1	0	1	0	1	1	0	0	3
AL138694.1	0	1	0	1	1	0	0	3
AL157392.3	0	1	0	1	1	0	0	3
AL359643.2	0	1	0	1	1	0	0	3
AL365361.1	0	1	0	1	1	0	0	3
AP000766.1	0	1	0	1	1	0	0	3
AP001318.1	0	1	0	1	1	0	0	3
AP003469.4	0	1	0	1	1	0	0	3
ATP2B1-AS1	0	1	0	1	1	0	0	3
BAIAP2-DT	0	1	0	1	1	0	0	3
BCRP3	0	1	0	1	0	1	0	3
CASC15	0	1	0	1	1	0	0	3
CD27-AS1	0	1	0	1	1	0	0	3
CUTALP	0	1	0	1	1	0	0	3
CYP51A1P1	0	1	0	1	1	0	0	3
DGKZP1	0	1	0	1	1	0	0	3
DLEU2	0	1	0	1	1	0	0	3
DLX6-AS1	0	1	0	1	1	0	0	3
DPY19L2P1	0	1	0	1	1	0	0	3
EIF3EP1	0	1	0	1	1	0	0	3
FBXW11P1	0	1	0	1	1	0	0	3
FLJ33534	0	1	0	1	1	0	0	3
FLJ46875	0	1	0	1	1	0	0	3
FRG1BP	0	1	0	1	1	0	0	3
FTH1P4	0	1	0	1	1	0	0	3
FTX	0	1	0	1	1	0	0	3
GABPB1-AS1	0	1	0	1	1	0	0	3
GAPDHP63	0	1	0	1	1	0	0	3
GARS-DT	0	1	0	1	1	0	0	3
IPW	0	1	0	1	1	0	0	3
JPX	0	1	0	1	1	0	0	3
KCNJ2-AS1	0	1	0	1	1	0	0	3
LDHAP4	0	1	0	1	1	0	0	3
LINC00630	0	1	0	1	1	0	0	3
LINC00632	0	1	0	1	1	0	0	3
LINC00641	0	1	0	1	1	0	0	3
LINC00643	0	1	0	1	1	0	0	3
LINC00888	0	1	0	1	1	0	0	3
LINC01004	0	1	0	1	1	0	0	3
LINC01006	0	1	0	1	1	0	0	3
LINC01105	0	1	0	1	1	0	0	3
LINC01184	0	1	0	1	1	0	0	3
LINC01963	0	1	0	1	1	0	0	3
LOC100132111	0	1	0	1	1	0	0	3
LOC100419583	0	1	0	1	1	0	0	3
LOC101928058	0	1	0	1	1	0	0	3
LOC101928583	0	1	0	1	1	0	0	3
LOC344967	0	1	0	1	1	0	0	3
LOC646214	0	1	0	1	1	0	0	3
MAGI2-AS3	0	1	0	1	1	0	0	3
MAP2K1P1	0	1	0	1	1	0	0	3
MBNL1-AS1	0	1	0	1	1	0	0	3
MEG3	0	1	0	1	1	0	0	3
MEG8	0	1	0	1	1	0	0	3
MIAT	0	1	0	1	1	0	0	3
MIR100HG	0	1	0	1	1	0	0	3
MIR99AHG	0	1	0	1	1	0	0	3
MIRLET7BHG	0	1	0	0	1	1	0	3
NIPBL-DT	0	1	0	1	1	0	0	3
NNT-AS1	0	1	0	1	1	0	0	3
OVCH1-AS1	0	1	0	1	1	0	0	3
PART1	0	1	0	1	1	0	0	3
PIPSL	0	1	0	1	1	0	0	3
PSMC1P1	0	1	0	1	1	0	0	3
PWRN1	0	1	0	1	1	0	0	3
RAB30-AS1	0	1	0	1	1	0	0	3
RFPL1S	0	1	0	1	1	0	0	3
RNF144A-AS1	0	1	0	1	1	0	0	3
SCAND2P	0	1	0	1	1	0	0	3
SEPSECS-AS1	0	1	0	1	1	0	0	3
SLC26A4-AS1	0	1	0	1	1	0	0	3
SOX2-OT	0	1	0	1	1	0	0	3
SUPT16HP1	0	1	0	1	1	0	0	3
THUMPD3-AS1	0	1	0	1	1	0	0	3
TRAF3IP2-AS1	0	1	0	1	1	0	0	3
TRHDE-AS1	0	1	0	1	1	0	0	3
TTC3P1	0	1	0	1	1	0	0	3
TTLL7-IT1	0	1	0	1	1	0	0	3
TTTY14	0	1	0	1	1	0	0	3
TUG1	0	1	0	1	1	0	0	3
UBA6-AS1	0	1	0	1	1	0	0	3
XLOC_001327	0	1	0	1	1	0	0	3
XLOC_002746	0	1	0	1	1	0	0	3
XLOC_004229	0	1	0	1	1	0	0	3
XLOC_005592	0	1	0	1	1	0	0	3
XLOC_007182	0	1	0	1	1	0	0	3
XLOC_008617	0	1	0	1	1	0	0	3
XLOC_009233	0	1	0	1	1	0	0	3
XLOC_011170	0	1	0	1	1	0	0	3
XLOC_011183	0	1	0	1	1	0	0	3
XLOC_011677	0	1	0	1	1	0	0	3
XLOC_014192	0	1	0	1	1	0	0	3
XLOC_014209	0	1	0	1	1	0	0	3
Z95327.1	0	1	0	1	1	0	0	3
ZFAS1	0	1	0	1	1	0	0	3
ZNF252P	0	1	0	1	1	0	0	3
ZNF542P	0	1	0	1	1	0	0	3
AC000120.1	0	1	0	1	1	0	0	3
AC002519.2	0	1	0	1	1	0	0	3
AC003080.1	0	1	0	1	1	0	0	3
AC004158.1	0	1	0	1	1	0	0	3
AC004233.3	0	1	0	1	1	0	0	3
AC004690.2	0	1	0	1	1	0	0	3
AC004801.1	0	1	0	1	1	0	0	3
AC004817.1	0	1	0	1	1	0	0	3
AC005077.2	0	1	0	1	1	0	0	3
AC005332.2	0	1	0	1	1	0	0	3
AC005332.6	0	1	0	1	1	0	0	3
AC005498.3	0	1	0	1	1	0	0	3
AC005592.1	0	1	0	1	1	0	0	3
AC005618.1	0	1	0	1	1	0	0	3
AC005726.3	0	1	0	1	1	0	0	3
AC005832.3	0	1	0	1	1	0	0	3
AC005912.1	0	1	0	1	1	0	0	3
AC006058.1	0	1	0	1	1	0	0	3
AC006059.1	0	1	0	1	1	0	0	3
AC006148.1	0	1	0	1	1	0	0	3
AC006270.1	0	1	0	1	1	0	0	3
AC006971.1	0	1	0	1	1	0	0	3
AC007038.2	0	1	0	1	1	0	0	3
AC007277.1	0	1	0	1	1	0	0	3
AC007405.3	0	1	0	1	1	0	0	3
AC007603.3	0	1	0	1	1	0	0	3
AC007614.1	0	1	0	1	1	0	0	3
AC007673.1	0	1	0	1	1	0	0	3
AC007681.1	0	1	0	1	1	0	0	3
AC007785.3	0	1	0	1	1	0	0	3
AC007920.2	0	1	0	1	1	0	0	3
AC008038.1	0	1	0	1	1	0	0	3
AC008126.1	0	1	0	1	1	0	0	3
AC008269.1	0	1	0	1	1	0	0	3
AC008505.1	0	1	0	1	1	0	0	3
AC008677.1	0	1	0	1	1	0	0	3
AC008969.1	0	1	0	1	1	0	0	3
AC009269.5	0	1	0	1	1	0	0	3
AC009878.1	0	1	0	1	1	0	0	3
AC010132.2	0	1	0	1	1	0	0	3
AC010618.4	0	1	0	1	1	0	0	3
AC010680.1	0	1	0	1	1	0	0	3
AC010680.2	0	1	0	1	1	0	0	3
AC010889.1	0	1	0	1	1	0	0	3
AC011447.3	0	1	0	1	1	0	0	3
AC011498.1	0	1	0	1	1	0	0	3
AC011912.1	0	1	0	1	1	0	0	3
AC012181.2	0	1	0	1	1	0	0	3
AC012358.1	0	1	0	1	1	0	0	3
AC012360.3	0	1	0	1	1	0	0	3
AC012368.1	0	1	0	1	1	0	0	3
AC012467.2	0	1	0	1	1	0	0	3
AC013470.3	0	1	0	1	1	0	0	3
AC015813.1	0	1	0	1	1	0	0	3
AC016597.1	0	1	0	1	1	0	0	3
AC016747.1	0	1	0	1	1	0	0	3
AC016831.5	0	1	0	1	1	0	0	3
AC018639.1	0	1	0	1	1	0	0	3
AC018755.3	0	1	0	1	1	0	0	3
AC019080.5	0	1	0	1	1	0	0	3
AC021504.1	0	1	0	1	1	0	0	3
AC021683.3	0	1	0	1	1	0	0	3
AC022079.1	0	1	0	1	1	0	0	3
AC022294.1	0	1	0	1	1	0	0	3
AC022507.1	0	1	0	1	1	0	0	3
AC022868.1	0	1	0	1	1	0	0	3
AC023830.3	0	1	0	1	1	0	0	3
AC024060.1	0	1	0	1	1	0	0	3
AC025175.1	0	1	0	1	1	0	0	3
AC025423.4	0	1	0	1	1	0	0	3
AC026410.1	0	1	0	1	1	0	0	3
AC026462.1	0	1	0	1	1	0	0	3
AC026462.5	0	1	0	1	1	0	0	3
AC026803.3	0	1	0	1	1	0	0	3
AC027307.3	0	1	0	1	1	0	0	3
AC027702.1	0	1	0	1	1	0	0	3
AC037459.2	0	1	0	1	1	0	0	3
AC046176.1	0	1	0	1	1	0	0	3
AC060780.1	0	1	0	1	1	0	0	3
AC061965.1	0	1	0	1	1	0	0	3
AC067940.1	0	1	0	1	1	0	0	3
AC068152.1	0	1	0	1	1	0	0	3
AC068338.3	0	1	0	1	1	0	0	3
AC068473.5	0	1	0	1	1	0	0	3
AC068790.2	0	1	0	1	1	0	0	3
AC068993.1	0	1	0	1	1	0	0	3
AC069224.1	0	1	0	1	1	0	0	3
AC073530.1	0	1	0	1	1	0	0	3
AC078795.3	0	1	0	1	1	0	0	3
AC078842.1	0	1	0	1	1	0	0	3
AC079385.1	0	1	0	1	1	0	0	3
AC079416.1	0	1	0	1	1	0	0	3
AC079834.2	0	1	0	1	1	0	0	3
AC079949.2	0	1	0	1	1	0	0	3
AC080013.1	0	1	0	1	1	0	0	3
AC080128.1	0	1	0	1	1	0	0	3
AC084824.4	0	1	0	1	1	0	0	3
AC087481.2	0	1	0	1	1	0	0	3
AC087633.1	0	1	0	1	1	0	0	3
AC090181.2	0	1	0	1	1	0	0	3
AC090502.4	0	1	0	1	1	0	0	3
AC090686.1	0	1	0	1	1	0	0	3
AC090692.1	0	1	0	1	1	0	0	3
AC090720.1	0	1	0	1	1	0	0	3
AC090983.2	0	1	0	1	1	0	0	3
AC091544.4	0	1	0	1	1	0	0	3
AC091563.1	0	1	0	1	1	0	0	3
AC092068.3	0	1	0	1	1	0	0	3
AC092447.2	0	1	0	1	1	0	0	3
AC092828.1	0	1	0	1	1	0	0	3
AC092910.3	0	1	0	1	1	0	0	3
AC093227.1	0	1	0	1	1	0	0	3
AC093297.2	0	1	0	1	1	0	0	3
AC093909.1	0	1	0	1	1	0	0	3
AC095055.1	0	1	0	1	1	0	0	3
AC096586.1	0	1	0	1	1	0	0	3
AC096921.2	0	1	0	1	1	0	0	3
AC097376.2	0	1	0	1	1	0	0	3
AC097512.1	0	1	0	1	1	0	0	3
AC098850.4	0	1	0	1	1	0	0	3
AC099336.1	0	1	0	1	1	0	0	3
AC100832.2	0	1	0	1	1	0	0	3
AC103769.1	0	1	0	1	1	0	0	3
AC104083.1	0	1	0	1	1	0	0	3
AC104297.1	0	1	0	1	1	0	0	3
AC104619.1	0	1	0	1	1	0	0	3
AC104653.1	0	1	0	1	1	0	0	3
AC104964.3	0	1	0	1	1	0	0	3
AC104964.4	0	1	0	1	1	0	0	3
AC104986.2	0	1	0	1	1	0	0	3
AC105345.1	0	1	0	1	1	0	0	3
AC105429.1	0	1	0	1	1	0	0	3
AC106800.2	0	1	0	1	1	0	0	3
AC107954.1	0	1	0	1	1	0	0	3
AC108073.1	0	1	0	1	1	0	0	3
AC108725.1	0	1	0	1	1	0	0	3
AC110491.1	0	1	0	1	1	0	0	3
AC110597.1	0	1	0	1	1	0	0	3
AC112250.1	0	1	0	1	1	0	0	3
AC114495.2	0	1	0	1	1	0	0	3
AC114811.2	0	1	0	1	1	0	0	3
AC116158.1	0	1	0	1	1	0	0	3
AC117409.1	0	1	0	1	1	0	0	3
AC118344.1	0	1	0	1	1	0	0	3
AC121320.1	0	1	0	1	1	0	0	3
AC122718.2	0	1	0	1	1	0	0	3
AC123784.1	0	1	0	1	1	0	0	3
AC124016.2	0	1	0	1	1	0	0	3
AC124312.3	0	1	0	1	1	0	0	3
AC127502.2	0	1	0	1	1	0	0	3
AC132153.1	0	1	0	1	1	0	0	3
AC134050.1	0	1	0	1	1	0	0	3
AC136475.1	0	1	0	1	1	0	0	3
AC137767.1	0	1	0	1	1	0	0	3
AC231533.2	0	1	0	1	1	0	0	3
AC234775.3	0	1	0	1	1	0	0	3
AC242426.1	0	1	0	1	1	0	0	3
AC243960.2	0	1	0	1	1	0	0	3
AC244021.1	0	1	0	1	1	0	0	3
AC245100.2	0	1	0	1	1	0	0	3
ACAP2-IT1	0	1	0	1	1	0	0	3
ACTBP2	0	1	0	1	1	0	0	3
ADAMTS9-AS2	0	1	0	1	1	0	0	3
ADH5P4	0	1	0	1	1	0	0	3
AF067845.4	0	1	0	1	1	0	0	3
AF127577.4	0	1	0	1	1	0	0	3
AF131215.2	0	1	0	1	1	0	0	3
AFAP1-AS1	0	1	0	1	1	0	0	3
AHSA2P	0	1	0	1	1	0	0	3
AL021395.1	0	1	0	1	1	0	0	3
AL031056.1	0	1	0	1	1	0	0	3
AL031595.3	0	1	0	1	1	0	0	3
AL034397.3	0	1	0	1	1	0	0	3
AL035071.1	0	1	0	1	1	0	0	3
AL049796.1	0	1	0	1	1	0	0	3
AL049828.1	0	1	0	1	1	0	0	3
AL078590.3	0	1	0	1	1	0	0	3
AL079342.1	0	1	0	1	1	0	0	3
AL079343.1	0	1	0	1	1	0	0	3
AL080250.1	0	1	0	1	1	0	0	3
AL096870.2	0	1	0	1	1	0	0	3
AL109618.1	0	1	0	1	1	0	0	3
AL109809.1	0	1	0	1	1	0	0	3
AL117190.1	0	1	0	1	1	0	0	3
AL117329.1	0	1	0	1	1	0	0	3
AL117336.1	0	1	0	1	1	0	0	3
AL118516.1	0	1	0	1	1	0	0	3
AL121890.3	0	1	0	1	1	0	0	3
AL133243.3	0	1	0	1	1	0	0	3
AL133325.3	0	1	0	1	1	0	0	3
AL135910.1	0	1	0	1	1	0	0	3
AL136382.1	0	1	0	1	1	0	0	3
AL136981.2	0	1	0	1	1	0	0	3
AL136982.1	0	1	0	1	1	0	0	3
AL136984.1	0	1	0	1	1	0	0	3
AL137060.1	0	1	0	1	1	0	0	3
AL138976.2	0	1	0	1	1	0	0	3
AL139156.2	0	1	0	1	1	0	0	3
AL139287.1	0	1	0	1	1	0	0	3
AL139424.2	0	1	0	1	1	0	0	3
AL157396.1	0	1	0	1	1	0	0	3
AL158066.1	0	1	0	1	1	0	0	3
AL158212.3	0	1	0	1	1	0	0	3
AL159972.1	0	1	0	1	1	0	0	3
AL160272.1	0	1	0	1	1	0	0	3
AL161909.1	0	1	0	1	1	0	0	3
AL162458.1	0	1	0	1	1	0	0	3
AL353746.1	0	1	0	1	1	0	0	3
AL355596.1	0	1	0	1	1	0	0	3
AL356599.1	0	1	0	1	1	0	0	3
AL356968.2	0	1	0	1	1	0	0	3
AL357134.1	0	1	0	1	1	0	0	3
AL357552.2	0	1	0	1	1	0	0	3
AL359263.1	0	1	0	1	1	0	0	3
AL359715.3	0	1	0	1	1	0	0	3
AL390039.1	0	1	0	1	1	0	0	3
AL390728.6	0	1	0	1	1	0	0	3
AL391058.1	0	1	0	1	1	0	0	3
AL391416.1	0	1	0	1	1	0	0	3
AL391807.1	0	1	0	1	1	0	0	3
AL442067.1	0	1	0	1	1	0	0	3
AL442067.2	0	1	0	1	1	0	0	3
AL450405.1	0	1	0	1	1	0	0	3
AL450447.1	0	1	0	1	1	0	0	3
AL513534.2	0	1	0	1	1	0	0	3
AL583856.1	0	1	0	1	1	0	0	3
AL589740.1	0	1	0	1	1	0	0	3
AL590867.2	0	1	0	1	1	0	0	3
AL592293.1	0	1	0	1	1	0	0	3
AL592435.1	0	1	0	1	1	0	0	3
AL596244.1	0	1	0	1	1	0	0	3
AL662844.4	0	1	0	1	1	0	0	3
AL929472.1	0	1	0	1	1	0	0	3
ALDH7A1P1	0	1	0	1	1	0	0	3
ANKRD20A11P	0	1	0	1	1	0	0	3
AP000229.1	0	1	0	1	1	0	0	3
AP000350.2	0	1	0	1	1	0	0	3
AP000919.1	0	1	0	1	1	0	0	3
AP001189.3	0	1	0	1	1	0	0	3
AP001372.2	0	1	0	1	1	0	0	3
AP001372.4	0	1	0	1	1	0	0	3
AP002370.1	0	1	0	1	1	0	0	3
AP003040.1	0	1	0	1	1	0	0	3
AP003392.4	0	1	0	1	1	0	0	3
AP005212.4	0	1	0	1	1	0	0	3
API5P1	0	1	0	1	1	0	0	3
API5P2	0	1	0	1	1	0	0	3
ARHGEF26-AS1	0	1	0	1	1	0	0	3
ARMCX5-GPRASP2	0	1	0	1	1	0	0	3
ARRDC1-AS1	0	1	0	1	1	0	0	3
AZIN1-AS1	0	1	0	1	1	0	0	3
BASP1-AS1	0	1	0	1	1	0	0	3
BECN1P2	0	1	0	1	1	0	0	3
BOLA3-AS1	0	1	0	1	1	0	0	3
BRD7P2	0	1	0	1	1	0	0	3
BTF3P10	0	1	0	1	1	0	0	3
BX284668.2	0	1	0	1	1	0	0	3
BZW1P2	0	1	0	1	1	0	0	3
C1orf229	0	1	0	1	1	0	0	3
CAP2P1	0	1	0	1	1	0	0	3
CARMN	0	1	0	1	1	0	0	3
CCAT2	0	1	0	1	1	0	0	3
CCDC162P	0	1	0	1	1	0	0	3
CCDC18-AS1	0	1	0	1	1	0	0	3
CCEPR	0	1	0	1	1	0	0	3
CCT4P2	0	1	0	1	1	0	0	3
CCT5P1	0	1	0	1	1	0	0	3
CENPBD1P1	0	1	0	1	1	0	0	3
CEP170P1	0	1	0	1	1	0	0	3
CIDECP	0	1	0	1	1	0	0	3
CIDECP1	0	1	0	1	1	0	0	3
CLUHP3	0	1	0	1	1	0	0	3
CMAHP	0	1	0	1	1	0	0	3
CNOT6LP1	0	1	0	1	1	0	0	3
CPB2-AS1	0	1	0	1	1	0	0	3
CRYBB2P1	0	1	0	1	1	0	0	3
CYP2G1P	0	1	0	1	1	0	0	3
CYP51A1P2	0	1	0	1	1	0	0	3
DCTN1-AS1	0	1	0	1	1	0	0	3
DICER1-AS1	0	1	0	1	1	0	0	3
DLEU2L	0	1	0	1	1	0	0	3
DPH6-DT	0	1	0	1	1	0	0	3
DPY19L1P1	0	1	0	1	1	0	0	3
DPY19L2P2	0	1	0	1	1	0	0	3
DPY19L2P4	0	1	0	1	1	0	0	3
DYNC1I2P1	0	1	0	1	1	0	0	3
EEF1A1P3	0	1	0	1	1	0	0	3
EEF1A1P5	0	1	0	1	1	0	0	3
EIF3J-DT	0	1	0	1	1	0	0	3
EIF4A2P1	0	1	0	1	1	0	0	3
EIF4A2P4	0	1	0	1	1	0	0	3
EIF4EP2	0	1	0	1	1	0	0	3
EMX2OS	0	1	0	1	1	0	0	3
ENSAP2	0	1	0	1	1	0	0	3
ERVK13-1	0	1	0	1	1	0	0	3
ETF1P2	0	1	0	1	1	0	0	3
FAM13A-AS1	0	1	0	1	1	0	0	3
FAM45BP	0	1	0	1	1	0	0	3
FGF14-IT1	0	1	0	1	1	0	0	3
FKBP1AP1	0	1	0	1	1	0	0	3
FLJ45513	0	1	0	1	1	0	0	3
FOXP1-IT1	0	1	0	1	1	0	0	3
FRMD6-AS1	0	1	0	1	1	0	0	3
FTH1P23	0	1	0	1	1	0	0	3
FTH1P7	0	1	0	1	1	0	0	3
GABPB1-IT1	0	1	0	1	1	0	0	3
GAPDHP35	0	1	0	1	1	0	0	3
GAPDHP40	0	1	0	1	1	0	0	3
GAPDHP44	0	1	0	1	1	0	0	3
GAPDHP65	0	1	0	1	1	0	0	3
GAPDHP74	0	1	0	1	1	0	0	3
GCOM2	0	1	0	1	1	0	0	3
GDI2P1	0	1	0	1	1	0	0	3
GMPSP1	0	1	0	1	1	0	0	3
GUSBP1	0	1	0	1	1	0	0	3
HAUS1P1	0	1	0	1	1	0	0	3
HCG11	0	1	0	1	1	0	0	3
HDAC2-AS2	0	1	0	1	1	0	0	3
HMGB1P20	0	1	0	1	1	0	0	3
HNRNPA1P16	0	1	0	1	1	0	0	3
HNRNPA1P27	0	1	0	1	1	0	0	3
HNRNPA1P4	0	1	0	1	1	0	0	3
HNRNPA1P40	0	1	0	1	1	0	0	3
HNRNPA1P72	0	1	0	1	1	0	0	3
HNRNPLP2	0	1	0	1	1	0	0	3
HNRNPRP1	0	1	0	1	1	0	0	3
HSP90AA4P	0	1	0	1	1	0	0	3
HSP90AB3P	0	1	0	1	1	0	0	3
HSP90AB4P	0	1	0	1	1	0	0	3
HSPA8P7	0	1	0	1	1	0	0	3
HSPA8P9	0	1	0	1	1	0	0	3
HSPA9P1	0	1	0	1	1	0	0	3
HTATSF1P2	0	1	0	1	1	0	0	3
ILF2P2	0	1	0	1	1	0	0	3
IPO5P1	0	1	0	1	1	0	0	3
ISCA1P1	0	1	0	1	1	0	0	3
ITGA9-AS1	0	1	0	1	1	0	0	3
ITM2BP1	0	1	0	1	1	0	0	3
KARSP3	0	1	0	1	1	0	0	3
KCNH1-IT1	0	1	0	1	1	0	0	3
KCNIP4-IT1	0	1	0	1	1	0	0	3
KCTD9P1	0	1	0	1	1	0	0	3
KCTD9P3	0	1	0	1	1	0	0	3
KDELC1P1	0	1	0	1	1	0	0	3
KLRA1P	0	1	0	1	1	0	0	3
LARGE-IT1	0	1	0	1	1	0	0	3
LINC-PINT	0	1	0	1	1	0	0	3
LINC00205	0	1	0	1	1	0	0	3
LINC00461	0	1	0	1	1	0	0	3
LINC00472	0	1	0	1	1	0	0	3
LINC00476	0	1	0	1	1	0	0	3
LINC00511	0	1	0	1	1	0	0	3
LINC00526	0	1	0	1	1	0	0	3
LINC00537	0	1	0	1	1	0	0	3
LINC00663	0	1	0	1	1	0	0	3
LINC00865	0	1	0	1	1	0	0	3
LINC00899	0	1	0	1	1	0	0	3
LINC00909	0	1	0	1	1	0	0	3
LINC01010	0	1	0	1	1	0	0	3
LINC01128	0	1	0	1	1	0	0	3
LINC01197	0	1	0	1	1	0	0	3
LINC01234	0	1	0	1	1	0	0	3
LINC01266	0	1	0	1	1	0	0	3
LINC01351	0	1	0	1	1	0	0	3
LINC01422	0	1	0	1	1	0	0	3
LINC01473	0	1	0	1	1	0	0	3
LINC01521	0	1	0	1	1	0	0	3
LINC01551	0	1	0	1	1	0	0	3
LINC01608	0	1	0	1	1	0	0	3
LINC01616	0	1	0	1	1	0	0	3
LINC01630	0	1	0	1	1	0	0	3
LINC01750	0	1	0	1	1	0	0	3
LINC01783	0	1	0	1	1	0	0	3
LINC01856	0	1	0	1	1	0	0	3
LINC01877	0	1	0	1	1	0	0	3
LINC01902	0	1	0	1	1	0	0	3
LINC01923	0	1	0	1	1	0	0	3
LINC01949	0	1	0	1	1	0	0	3
LINC02035	0	1	0	1	1	0	0	3
LINC02055	0	1	0	1	1	0	0	3
LINC02192	0	1	0	1	1	0	0	3
LINC02223	0	1	0	1	1	0	0	3
LINC02232	0	1	0	1	1	0	0	3
LINC02246	0	1	0	1	1	0	0	3
LINC02298	0	1	0	1	1	0	0	3
LINC02389	0	1	0	1	1	0	0	3
LINC02607	0	1	0	1	1	0	0	3
LMCD1-AS1	0	1	0	1	1	0	0	3
LOC100126784	0	1	0	1	1	0	0	3
LOC100128079	0	1	0	1	1	0	0	3
LOC100130207	0	1	0	1	1	0	0	3
LOC100132249	0	1	0	1	1	0	0	3
LOC100270746	0	1	0	1	1	0	0	3
LOC100288203	0	1	0	1	1	0	0	3
LOC100289230	0	1	0	1	1	0	0	3
LOC100506804	0	1	0	1	1	0	0	3
LOC100507557	0	1	0	1	1	0	0	3
LOC100996635	0	1	0	1	1	0	0	3
LOC101060091	0	1	0	1	1	0	0	3
LOC101927021	0	1	0	1	1	0	0	3
LOC101927027	0	1	0	1	1	0	0	3
LOC101927960	0	1	0	1	1	0	0	3
LOC101928279	0	1	0	1	1	0	0	3
LOC101928304	0	1	0	1	1	0	0	3
LOC101928961	0	1	0	1	1	0	0	3
LOC101929066	0	1	0	1	1	0	0	3
LOC101929767	0	1	0	1	1	0	0	3
LOC105447645	0	1	0	1	1	0	0	3
LOC110091776	0	1	0	1	1	0	0	3
LOC150776	0	1	0	1	1	0	0	3
LOC155060	0	1	0	1	1	0	0	3
LOC283045	0	1	0	1	1	0	0	3
LOC341056	0	1	0	1	1	0	0	3
LOC389705	0	1	0	1	1	0	0	3
LOC400622	0	1	0	1	1	0	0	3
LOC401320	0	1	0	1	1	0	0	3
LOC441204	0	1	0	1	1	0	0	3
LOC644936	0	1	0	1	1	0	0	3
LOC727896	0	1	0	1	1	0	0	3
MALINC1	0	1	0	1	1	0	0	3
MANEA-DT	0	1	0	1	1	0	0	3
MAP4K3-DT	0	1	0	1	1	0	0	3
MAPK6P4	0	1	0	1	1	0	0	3
MIATNB	0	1	0	1	1	0	0	3
MIR137HG	0	1	0	1	1	0	0	3
MIR17HG	0	1	0	1	1	0	0	3
MIR181A1HG	0	1	0	1	1	0	0	3
MIR222HG	0	1	0	1	1	0	0	3
MIR4697HG	0	1	0	1	1	0	0	3
MKLN1-AS	0	1	0	1	1	0	0	3
MRPL20-AS1	0	1	0	1	1	0	0	3
MRPL35P4	0	1	0	1	1	0	0	3
MRPS30-DT	0	1	0	1	1	0	0	3
MRPS31P5	0	1	0	1	1	0	0	3
MSC-AS1	0	1	0	1	1	0	0	3
MTATP6P2	0	1	0	1	1	0	0	3
MTCO1P12	0	1	0	1	1	0	0	3
MTCO1P22	0	1	0	1	1	0	0	3
MTIF2P1	0	1	0	1	1	0	0	3
MTND4P14	0	1	0	1	1	0	0	3
MUC20-OT1	0	1	0	1	1	0	0	3
MYL6P2	0	1	0	1	1	0	0	3
N4BP2L2-IT2	0	1	0	1	1	0	0	3
NAP1L1P2	0	1	0	1	1	0	0	3
NBEAP1	0	1	0	1	1	0	0	3
NDUFAF4P3	0	1	0	1	1	0	0	3
NDUFB9P2	0	1	0	1	1	0	0	3
NFYC-AS1	0	1	0	1	1	0	0	3
NMD3P1	0	1	0	1	1	0	0	3
NMNAT1P3	0	1	0	1	1	0	0	3
NPM1P27	0	1	0	1	1	0	0	3
NR2F1-AS1	0	1	0	1	1	0	0	3
NUP50-AS1	0	1	0	1	1	0	0	3
NUP50-DT	0	1	0	1	1	0	0	3
OLA1P1	0	1	0	1	1	0	0	3
OLA1P2	0	1	0	1	1	0	0	3
OSTCP4	0	1	0	1	1	0	0	3
OTUD6B-AS1	0	1	0	1	1	0	0	3
PAXBP1-AS1	0	1	0	1	1	0	0	3
PAXIP1-AS2	0	1	0	1	1	0	0	3
PCDHB19P	0	1	0	1	1	0	0	3
PCDHGB9P	0	1	0	1	1	0	0	3
PCNAP1	0	1	0	1	1	0	0	3
PEG13	0	1	0	1	1	0	0	3
PGDP1	0	1	0	1	1	0	0	3
PGK1P2	0	1	0	1	1	0	0	3
PHACTR2P1	0	1	0	1	1	0	0	3
PHBP19	0	1	0	1	1	0	0	3
PIGUP1	0	1	0	1	1	0	0	3
POC1B-AS1	0	1	0	1	1	0	0	3
POLRMTP1	0	1	0	1	1	0	0	3
PPIAP23	0	1	0	1	1	0	0	3
PRKAR1AP1	0	1	0	1	1	0	0	3
PRKRA-AS1	0	1	0	1	1	0	0	3
PRKY	0	1	0	1	1	0	0	3
PRORSD1P	0	1	0	1	1	0	0	3
PRPS1P2	0	1	0	1	1	0	0	3
PSMA3P	0	1	0	1	1	0	0	3
PSMB8-AS1	0	1	0	1	1	0	0	3
PSMD6-AS2	0	1	0	1	1	0	0	3
RAB11B-AS1	0	1	0	1	1	0	0	3
RAD23BP1	0	1	0	1	1	0	0	3
RBMS2P1	0	1	0	1	1	0	0	3
RNASEH1-AS1	0	1	0	1	1	0	0	3
RNF138P1	0	1	0	1	1	0	0	3
RNF219-AS1	0	1	0	1	1	0	0	3
ROCK1P1	0	1	0	1	1	0	0	3
RPL12P16	0	1	0	1	1	0	0	3
RPL14P1	0	1	0	1	1	0	0	3
RPL17P50	0	1	0	1	1	0	0	3
RPL23AP49	0	1	0	1	1	0	0	3
RPL23AP53	0	1	0	1	1	0	0	3
RPL23AP7	0	1	0	1	1	0	0	3
RPL31P2	0	1	0	1	1	0	0	3
RPL4P5	0	1	0	1	1	0	0	3
RPL7AP30	0	1	0	1	1	0	0	3
RPL7P9	0	1	0	1	1	0	0	3
RPLP0P6	0	1	0	1	1	0	0	3
RPS16P5	0	1	0	1	1	0	0	3
RPS24P17	0	1	0	1	1	0	0	3
RPS4XP1	0	1	0	1	1	0	0	3
RPS4XP3	0	1	0	1	1	0	0	3
SATB2-AS1	0	1	0	1	1	0	0	3
SCGB1B2P	0	1	0	1	1	0	0	3
SCHLAP1	0	1	0	1	1	0	0	3
SCN1A-AS1	0	1	0	1	1	0	0	3
SDHDP2	0	1	0	1	1	0	0	3
SELENOTP1	0	1	0	1	1	0	0	3
SF3A3P1	0	1	0	1	1	0	0	3
SFTPD-AS1	0	1	0	1	1	0	0	3
SILC1	0	1	0	1	1	0	0	3
SLC7A14-AS1	0	1	0	1	1	0	0	3
SLC9A7P1	0	1	0	1	1	0	0	3
SMG1P7	0	1	0	1	1	0	0	3
SMURF2P1-LRRC37BP1	0	1	0	1	1	0	0	3
SNHG1	0	1	0	1	1	0	0	3
SNHG10	0	1	0	1	1	0	0	3
SNHG12	0	1	0	1	1	0	0	3
SNHG20	0	1	0	1	1	0	0	3
SNHG28	0	1	0	1	1	0	0	3
SNHG29	0	1	0	1	1	0	0	3
SNHG5	0	1	0	1	1	0	0	3
SNHG7	0	1	0	1	0	0	1	3
SOS1-IT1	0	1	0	1	1	0	0	3
SRP54-AS1	0	1	0	1	1	0	0	3
SRPK2P	0	1	0	1	1	0	0	3
STARD13-IT1	0	1	0	1	1	0	0	3
STX18-IT1	0	1	0	1	1	0	0	3
STXBP5-AS1	0	1	0	1	1	0	0	3
SUZ12P1	0	1	0	1	1	0	0	3
TAT-AS1	0	1	0	1	1	0	0	3
TEKT4P2	0	1	0	1	1	0	0	3
THAP12P2	0	1	0	1	1	0	0	3
THAP9-AS1	0	1	0	1	1	0	0	3
TLE1P1	0	1	0	1	1	0	0	3
TLK2P1	0	1	0	1	1	0	0	3
TMEM161B-AS1	0	1	0	1	1	0	0	3
TMEM51-AS1	0	1	0	1	1	0	0	3
TMX2P1	0	1	0	1	1	0	0	3
TNRC6C-AS1	0	1	0	1	1	0	0	3
TP73-AS1	0	1	0	1	1	0	0	3
TPTE2P1	0	1	0	1	1	0	0	3
TPTE2P5	0	1	0	1	1	0	0	3
TRIM59-IFT80	0	1	0	1	1	0	0	3
TTTY15	0	1	0	1	1	0	0	3
TUBBP2	0	1	0	1	1	0	0	3
TUBBP5	0	1	0	1	1	0	0	3
U91328.1	0	1	0	1	1	0	0	3
UBE2E4P	0	1	0	1	1	0	0	3
UBE3AP2	0	1	0	1	1	0	0	3
UBTFL8	0	1	0	1	1	0	0	3
UC.134	0	1	0	1	1	0	0	3
USP32P1	0	1	0	1	1	0	0	3
USP32P3	0	1	0	1	1	0	0	3
VSTM2A-OT1	0	1	0	1	1	0	0	3
WDFY3-AS2	0	1	0	1	1	0	0	3
WDR82P2	0	1	0	1	1	0	0	3
XLOC_000019	0	1	0	1	1	0	0	3
XLOC_000057	0	1	0	1	1	0	0	3
XLOC_000375	0	1	0	1	1	0	0	3
XLOC_000505	0	1	0	1	1	0	0	3
XLOC_000567	0	1	0	1	1	0	0	3
XLOC_000633	0	1	0	1	1	0	0	3
XLOC_000643	0	1	0	1	1	0	0	3
XLOC_000730	0	1	0	1	1	0	0	3
XLOC_000918	0	1	0	1	1	0	0	3
XLOC_001489	0	1	0	1	1	0	0	3
XLOC_001748	0	1	0	1	1	0	0	3
XLOC_002111	0	1	0	1	1	0	0	3
XLOC_002133	0	1	0	1	1	0	0	3
XLOC_002245	0	1	0	1	1	0	0	3
XLOC_002554	0	1	0	1	1	0	0	3
XLOC_002779	0	1	0	1	1	0	0	3
XLOC_002897	0	1	0	1	1	0	0	3
XLOC_003343	0	1	0	1	1	0	0	3
XLOC_003411	0	1	0	1	1	0	0	3
XLOC_003514	0	1	0	1	1	0	0	3
XLOC_003615	0	1	0	1	1	0	0	3
XLOC_004399	0	1	0	1	1	0	0	3
XLOC_004451	0	1	0	1	1	0	0	3
XLOC_004457	0	1	0	1	1	0	0	3
XLOC_004598	0	1	0	1	1	0	0	3
XLOC_004978	0	1	0	1	1	0	0	3
XLOC_005067	0	1	0	1	1	0	0	3
XLOC_005117	0	1	0	1	1	0	0	3
XLOC_005208	0	1	0	1	1	0	0	3
XLOC_005243	0	1	0	1	1	0	0	3
XLOC_005441	0	1	0	1	1	0	0	3
XLOC_005458	0	1	0	1	1	0	0	3
XLOC_005587	0	1	0	1	1	0	0	3
XLOC_005764	0	1	0	1	1	0	0	3
XLOC_005939	0	1	0	1	1	0	0	3
XLOC_006009	0	1	0	1	1	0	0	3
XLOC_006035	0	1	0	1	1	0	0	3
XLOC_006411	0	1	0	1	1	0	0	3
XLOC_006752	0	1	0	1	1	0	0	3
XLOC_006753	0	1	0	1	1	0	0	3
XLOC_007077	0	1	0	1	1	0	0	3
XLOC_007536	0	1	0	1	1	0	0	3
XLOC_008001	0	1	0	1	1	0	0	3
XLOC_008207	0	1	0	1	1	0	0	3
XLOC_008613	0	1	0	1	1	0	0	3
XLOC_009544	0	1	0	1	1	0	0	3
XLOC_009813	0	1	0	1	1	0	0	3
XLOC_010109	0	1	0	1	1	0	0	3
XLOC_010204	0	1	0	1	1	0	0	3
XLOC_010587	0	1	0	1	1	0	0	3
XLOC_010952	0	1	0	1	1	0	0	3
XLOC_011056	0	1	0	1	1	0	0	3
XLOC_011095	0	1	0	1	1	0	0	3
XLOC_011181	0	1	0	1	1	0	0	3
XLOC_011313	0	1	0	1	1	0	0	3
XLOC_011482	0	1	0	1	1	0	0	3
XLOC_011549	0	1	0	1	1	0	0	3
XLOC_011585	0	1	0	1	1	0	0	3
XLOC_011957	0	1	0	1	1	0	0	3
XLOC_012079	0	1	0	1	1	0	0	3
XLOC_012169	0	1	0	1	1	0	0	3
XLOC_012534	0	1	0	1	1	0	0	3
XLOC_012568	0	1	0	1	1	0	0	3
XLOC_012687	0	1	0	1	1	0	0	3
XLOC_012710	0	1	0	1	1	0	0	3
XLOC_012900	0	1	0	1	1	0	0	3
XLOC_013093	0	1	0	1	1	0	0	3
XLOC_013167	0	1	0	1	1	0	0	3
XLOC_013174	0	1	0	1	1	0	0	3
XLOC_013263	0	1	0	1	1	0	0	3
XLOC_013866	0	1	0	1	1	0	0	3
XLOC_013868	0	1	0	1	1	0	0	3
XLOC_013981	0	1	0	1	1	0	0	3
XLOC_014159	0	1	0	1	1	0	0	3
XLOC_014237	0	1	0	1	1	0	0	3
YEATS2-AS1	0	1	0	1	1	0	0	3
YWHAEP1	0	1	0	1	1	0	0	3
YWHAQP6	0	1	0	1	1	0	0	3
Z83843.1	0	1	0	1	1	0	0	3
Z84492.1	0	1	0	1	1	0	0	3
Z93241.1	0	1	0	1	1	0	0	3
Z95115.1	0	1	0	1	1	0	0	3
Z95331.1	0	1	0	1	1	0	0	3
ZBED3-AS1	0	1	0	1	1	0	0	3
ZEB1-AS1	0	1	0	1	1	0	0	3
ZNF204P	0	1	0	1	1	0	0	3
ZNF337-AS1	0	1	0	1	1	0	0	3
ZNF37BP	0	1	0	1	1	0	0	3
ZNF561-AS1	0	1	0	1	1	0	0	3
ZNF582-AS1	0	1	0	1	1	0	0	3
AL049840.4	0	1	0	1	0	0	1	3
LINC00667	0	1	0	1	0	0	1	3
MAPKAPK5-AS1	0	1	0	0	1	0	1	3
SUGT1P3	0	1	0	1	0	0	1	3
AC007406.5	0	1	0	1	0	0	0	2
AC007842.1	0	1	0	0	1	0	0	2
AC009022.1	0	1	0	0	1	0	0	2
AC009506.2	0	1	0	0	1	0	0	2
AC016705.2	0	1	0	1	0	0	0	2
AC018647.2	0	1	0	0	1	0	0	2
AC025198.1	0	1	0	0	1	0	0	2
AC083843.3	0	1	0	0	1	0	0	2
AC090515.5	0	1	0	1	0	0	0	2
AC104836.1	0	1	0	1	0	0	0	2
AC121493.1	0	1	0	1	0	0	0	2
AC124068.1	0	1	0	0	1	0	0	2
AC245060.4	0	1	0	1	0	0	0	2
AF131215.6	0	1	0	1	0	0	0	2
AP003117.2	0	1	0	1	0	0	0	2
BACE1-AS	0	1	0	1	0	0	0	2
CIR1P2	0	1	0	0	1	0	0	2
DDX50P1	0	1	0	1	0	0	0	2
DGCR9	0	1	0	0	1	0	0	2
DLGAP1-AS4	0	1	0	1	0	0	0	2
DUBR	0	1	0	1	0	0	0	2
ELL2P1	0	1	0	1	0	0	0	2
FBXL21	0	1	0	1	0	0	0	2
FBXL21P	0	1	0	1	0	0	0	2
GGTA1P	0	1	0	0	1	0	0	2
KANTR	0	1	0	1	0	0	0	2
LDHAP7	0	1	0	0	1	0	0	2
LINC00174	0	1	0	0	1	0	0	2
LINC00654	0	1	0	0	1	0	0	2
LINC01102	0	1	0	1	0	0	0	2
LINC01278	0	1	0	0	1	0	0	2
LOC100130992	0	1	0	0	1	0	0	2
LOC100506730	0	1	0	0	1	0	0	2
MEF2C-AS1	0	1	0	1	0	0	0	2
NAP1L1P3	0	1	0	1	0	0	0	2
NKAIN3-IT1	0	1	0	0	1	0	0	2
NRAV	0	1	0	1	0	0	0	2
PLA2G12AP1	0	1	0	0	1	0	0	2
RPS18P12	0	1	0	0	1	0	0	2
SBF1P1	0	1	0	1	0	0	0	2
SLC5A4-AS1	0	1	0	1	0	0	0	2
SNHG3	0	1	0	0	1	0	0	2
SNHG8	0	1	0	1	0	0	0	2
SVIL-AS1	0	1	0	0	1	0	0	2
TMPO-AS1	0	1	0	0	1	0	0	2
TUBAP2	0	1	0	1	0	0	0	2
XLOC_001602	0	1	0	1	0	0	0	2
XLOC_004584	0	1	0	1	0	0	0	2
XLOC_008033	0	1	0	1	0	0	0	2
XLOC_012713	0	1	0	0	1	0	0	2
XLOC_013643	0	1	0	0	1	0	0	2
XLOC_014354	0	1	0	1	0	0	0	2
AC009549.1	0	0	0	1	0	1	0	2
AC138392.1	0	0	0	1	1	0	0	2
AL355488.1	0	0	0	1	1	0	0	2
LINC01003	0	0	0	1	1	0	0	2
ZNF710-AS1	0	0	0	1	1	0	0	2
ABCA17P	0	1	0	1	0	0	0	2
AC002470.1	0	1	0	0	1	0	0	2
AC002524.1	0	1	0	0	1	0	0	2
AC004908.2	0	1	0	0	1	0	0	2
AC005537.1	0	1	0	1	0	0	0	2
AC005899.5	0	1	0	1	0	0	0	2
AC006213.2	0	1	0	1	0	0	0	2
AC006566.1	0	1	0	0	1	0	0	2
AC006978.1	0	1	0	1	0	0	0	2
AC007238.1	0	1	0	1	0	0	0	2
AC007655.2	0	1	0	1	0	0	0	2
AC007996.1	0	1	0	0	1	0	0	2
AC008026.3	0	1	0	1	0	0	0	2
AC008280.3	0	1	0	0	1	0	0	2
AC008525.1	0	1	0	1	0	0	0	2
AC008780.2	0	1	0	0	1	0	0	2
AC008781.3	0	1	0	1	0	0	0	2
AC008966.1	0	1	0	1	0	0	0	2
AC009032.1	0	1	0	0	1	0	0	2
AC009063.2	0	1	0	0	1	0	0	2
AC009812.1	0	1	0	1	0	0	0	2
AC009812.4	0	1	0	1	0	0	0	2
AC010266.2	0	1	0	1	0	0	0	2
AC010735.1	0	1	0	1	0	0	0	2
AC011995.2	0	1	0	1	0	0	0	2
AC016727.1	0	1	0	1	0	0	0	2
AC016831.7	0	1	0	1	0	0	0	2
AC016876.1	0	1	0	0	1	0	0	2
AC017076.1	0	1	0	0	1	0	0	2
AC018358.1	0	1	0	0	1	0	0	2
AC018521.5	0	1	0	1	0	0	0	2
AC021074.1	0	1	0	1	0	0	0	2
AC022121.1	0	1	0	1	0	0	0	2
AC022150.4	0	1	0	0	1	0	0	2
AC022893.2	0	1	0	0	1	0	0	2
AC023512.1	0	1	0	1	0	0	0	2
AC025766.1	0	1	0	1	0	0	0	2
AC025887.2	0	1	0	1	0	0	0	2
AC026124.2	0	1	0	1	0	0	0	2
AC026410.3	0	1	0	1	0	0	0	2
AC026412.2	0	1	0	0	1	0	0	2
AC027031.2	0	1	0	1	0	0	0	2
AC027045.3	0	1	0	0	1	0	0	2
AC027279.1	0	1	0	1	0	0	0	2
AC040904.1	0	1	0	0	1	0	0	2
AC067956.1	0	1	0	1	0	0	0	2
AC068587.4	0	1	0	1	0	0	0	2
AC069236.1	0	1	0	1	0	0	0	2
AC078852.2	0	1	0	0	1	0	0	2
AC079915.1	0	1	0	1	0	0	0	2
AC079922.2	0	1	0	1	0	0	0	2
AC087683.2	0	1	0	0	1	0	0	2
AC087752.4	0	1	0	0	1	0	0	2
AC090115.1	0	1	0	1	0	0	0	2
AC090971.5	0	1	0	1	0	0	0	2
AC091138.1	0	1	0	0	1	0	0	2
AC091152.2	0	1	0	0	1	0	0	2
AC091153.1	0	1	0	0	1	0	0	2
AC092042.1	0	1	0	0	1	0	0	2
AC092125.1	0	1	0	1	0	0	0	2
AC092329.1	0	1	0	0	1	0	0	2
AC092747.4	0	1	0	1	0	0	0	2
AC092809.4	0	1	0	1	0	0	0	2
AC092821.3	0	1	0	0	1	0	0	2
AC093763.2	0	1	0	1	0	0	0	2
AC096667.1	0	1	0	1	0	0	0	2
AC097534.2	0	1	0	0	1	0	0	2
AC099524.1	0	1	0	0	1	0	0	2
AC099730.1	0	1	0	1	0	0	0	2
AC099778.1	0	1	0	1	0	0	0	2
AC104389.3	0	1	0	0	1	0	0	2
AC104964.1	0	1	0	1	0	0	0	2
AC105339.2	0	1	0	0	1	0	0	2
AC106785.1	0	1	0	1	0	0	0	2
AC107027.3	0	1	0	0	1	0	0	2
AC109466.1	0	1	0	1	0	0	0	2
AC109992.1	0	1	0	0	1	0	0	2
AC115837.1	0	1	0	1	0	0	0	2
AC116359.1	0	1	0	1	0	0	0	2
AC116565.1	0	1	0	0	1	0	0	2
AC121342.1	0	1	0	1	0	0	0	2
AC127070.3	0	1	0	1	0	0	0	2
AC130404.1	0	1	0	1	0	0	0	2
AC133473.1	0	1	0	0	1	0	0	2
AC135977.1	0	1	0	0	1	0	0	2
AC138207.8	0	1	0	0	1	0	0	2
AC139100.2	0	1	0	1	0	0	0	2
AC156455.1	0	1	0	1	0	0	0	2
AC241520.1	0	1	0	0	1	0	0	2
AC253576.2	0	1	0	1	0	0	0	2
ACTA2-AS1	0	1	0	0	1	0	0	2
AF001548.2	0	1	0	0	1	0	0	2
AF106564.1	0	1	0	1	0	0	0	2
AF127936.2	0	1	0	1	0	0	0	2
AF165147.1	0	1	0	0	1	0	0	2
AKT3-IT1	0	1	0	1	0	0	0	2
AL023284.2	0	1	0	0	1	0	0	2
AL031775.1	0	1	0	0	1	0	0	2
AL033504.1	0	1	0	1	0	0	0	2
AL034370.1	0	1	0	0	1	0	0	2
AL049838.1	0	1	0	0	1	0	0	2
AL121890.2	0	1	0	1	0	0	0	2
AL121935.1	0	1	0	1	0	0	0	2
AL133243.1	0	1	0	1	0	0	0	2
AL137003.2	0	1	0	1	0	0	0	2
AL137246.1	0	1	0	0	1	0	0	2
AL138820.1	0	1	0	0	1	0	0	2
AL157713.1	0	1	0	1	0	0	0	2
AL157884.3	0	1	0	0	1	0	0	2
AL158201.1	0	1	0	0	1	0	0	2
AL160286.1	0	1	0	0	1	0	0	2
AL162311.1	0	1	0	1	0	0	0	2
AL353150.1	0	1	0	1	0	0	0	2
AL353593.1	0	1	0	1	0	0	0	2
AL354920.1	0	1	0	1	0	0	0	2
AL356752.1	0	1	0	1	0	0	0	2
AL359317.2	0	1	0	1	0	0	0	2
AL359504.2	0	1	0	1	0	0	0	2
AL359918.1	0	1	0	1	0	0	0	2
AL391422.4	0	1	0	1	0	0	0	2
AL591848.4	0	1	0	1	0	0	0	2
AL663058.1	0	1	0	1	0	0	0	2
AL683813.1	0	1	0	1	0	0	0	2
ANKRD36BP2	0	1	0	1	0	0	0	2
AP000350.6	0	1	0	0	1	0	0	2
AP000350.7	0	1	0	1	0	0	0	2
AP000911.1	0	1	0	1	0	0	0	2
AP001000.1	0	1	0	0	1	0	0	2
AP001999.1	0	1	0	1	0	0	0	2
AP002360.3	0	1	0	1	0	0	0	2
AP003071.1	0	1	0	1	0	0	0	2
AP005901.4	0	1	0	1	0	0	0	2
ASH1L-IT1	0	1	0	1	0	0	0	2
ATP1B1P1	0	1	0	0	1	0	0	2
BTBD10P1	0	1	0	0	1	0	0	2
CALM2P2	0	1	0	1	0	0	0	2
CAPNS1P1	0	1	0	0	1	0	0	2
CEBPB-AS1	0	1	0	0	1	0	0	2
CERNA2	0	1	0	0	1	0	0	2
CFL1P5	0	1	0	1	0	0	0	2
COX6CP1	0	1	0	1	0	0	0	2
CROCCP2	0	1	0	1	0	0	0	2
CRSP8P	0	1	0	1	0	0	0	2
CRYM-AS1	0	1	0	1	0	0	0	2
DHRS4-AS1	0	1	0	0	1	0	0	2
DIRC3	0	1	0	1	0	0	0	2
DNAH10OS	0	1	0	1	0	0	0	2
DPH3P1	0	1	0	0	1	0	0	2
DPY19L1P2	0	1	0	1	0	0	0	2
EDRF1-DT	0	1	0	0	1	0	0	2
EEF1A1P6	0	1	0	1	0	0	0	2
EIF3FP3	0	1	0	0	1	0	0	2
EIF4E2P2	0	1	0	0	1	0	0	2
FAHD2CP	0	1	0	1	0	0	0	2
FAM155A-IT1	0	1	0	0	1	0	0	2
FAUP1	0	1	0	0	1	0	0	2
FAUP2	0	1	0	1	0	0	0	2
FCGR1CP	0	1	0	1	0	0	0	2
FO393414.3	0	1	0	0	1	0	0	2
FRG1-DT	0	1	0	0	1	0	0	2
FTH1P2	0	1	0	1	0	0	0	2
FTH1P8	0	1	0	0	1	0	0	2
GCSHP5	0	1	0	0	1	0	0	2
GLIDR	0	1	0	0	1	0	0	2
GPR141BP	0	1	0	0	1	0	0	2
GPR158-AS1	0	1	0	1	0	0	0	2
H3F3AP2	0	1	0	0	1	0	0	2
HEIH	0	1	0	0	1	0	0	2
HNRNPA1P45	0	1	0	1	0	0	0	2
HNRNPCP8	0	1	0	1	0	0	0	2
HTR7P1	0	1	0	0	1	0	0	2
IFIT6P	0	1	0	1	0	0	0	2
IL12A-AS1	0	1	0	1	0	0	0	2
ILF3-DT	0	1	0	0	1	0	0	2
IMMTP1	0	1	0	0	1	0	0	2
INKA2-AS1	0	1	0	0	1	0	0	2
LENG8-AS1	0	1	0	1	0	0	0	2
LINC00184	0	1	0	1	0	0	0	2
LINC00342	0	1	0	1	0	0	0	2
LINC00653	0	1	0	1	0	0	0	2
LINC00844	0	1	0	0	1	0	0	2
LINC00893	0	1	0	1	0	0	0	2
LINC00907	0	1	0	1	0	0	0	2
LINC01007	0	1	0	0	1	0	0	2
LINC01018	0	1	0	1	0	0	0	2
LINC01094	0	1	0	1	0	0	0	2
LINC01122	0	1	0	0	1	0	0	2
LINC01198	0	1	0	1	0	0	0	2
LINC01202	0	1	0	1	0	0	0	2
LINC01355	0	1	0	0	1	0	0	2
LINC01588	0	1	0	1	0	0	0	2
LINC02609	0	1	0	0	1	0	0	2
LINCR-0003	0	1	0	0	1	0	0	2
LOC100270804	0	1	0	1	0	0	0	2
LOC100500773	0	1	0	0	1	0	0	2
LOC100507002	0	1	0	0	1	0	0	2
LOC101927178	0	1	0	1	0	0	0	2
LOC101927967	0	1	0	1	0	0	0	2
LOC101928433	0	1	0	1	0	0	0	2
LOC105373300	0	1	0	1	0	0	0	2
LOC105376114	0	1	0	1	0	0	0	2
LOC105378853	0	1	0	0	1	0	0	2
LOC257396	0	1	0	1	0	0	0	2
LOC374443	0	1	0	0	1	0	0	2
LRRC8C-DT	0	1	0	1	0	0	0	2
MESTP3	0	1	0	0	1	0	0	2
MINOS1P1	0	1	0	1	0	0	0	2
MIR600HG	0	1	0	1	0	0	0	2
MORF4L1P1	0	1	0	1	0	0	0	2
MRPL45P2	0	1	0	1	0	0	0	2
MTND1P6	0	1	0	0	1	0	0	2
NAMPTP1	0	1	0	1	0	0	0	2
NAP1L4P1	0	1	0	1	0	0	0	2
NCLP1	0	1	0	0	1	0	0	2
NSFP1	0	1	0	0	1	0	0	2
OSTCP6	0	1	0	1	0	0	0	2
PAXIP1-AS1	0	1	0	1	0	0	0	2
PCBP1-AS1	0	1	0	0	1	0	0	2
PHBP8	0	1	0	1	0	0	0	2
PIN1P1	0	1	0	1	0	0	0	2
PMS2CL	0	1	0	1	0	0	0	2
PMS2P1	0	1	0	1	0	0	0	2
PNPT1P1	0	1	0	1	0	0	0	2
PRDX3P2	0	1	0	0	1	0	0	2
PRKAG2-AS1	0	1	0	1	0	0	0	2
PTENP1-AS	0	1	0	1	0	0	0	2
PTP4A2P1	0	1	0	1	0	0	0	2
PTPRD-AS1	0	1	0	0	1	0	0	2
RASGRF2-AS1	0	1	0	0	1	0	0	2
RBBP4P4	0	1	0	0	1	0	0	2
RPL10P9	0	1	0	0	1	0	0	2
RPL23AP10	0	1	0	1	0	0	0	2
RPL35P1	0	1	0	0	1	0	0	2
RPL4P4	0	1	0	0	1	0	0	2
RPL5P6	0	1	0	0	1	0	0	2
RPS20P10	0	1	0	0	1	0	0	2
SDCBP2-AS1	0	1	0	1	0	0	0	2
SDCBPP2	0	1	0	0	1	0	0	2
SDHCP4	0	1	0	0	1	0	0	2
SERBP1P6	0	1	0	1	0	0	0	2
SKP1P2	0	1	0	1	0	0	0	2
SRP9P1	0	1	0	1	0	0	0	2
ST20-AS1	0	1	0	1	0	0	0	2
STAM-AS1	0	1	0	1	0	0	0	2
STX18-AS1	0	1	0	1	0	0	0	2
SUCLA2P1	0	1	0	0	1	0	0	2
SUDS3P1	0	1	0	0	1	0	0	2
TATDN1P1	0	1	0	0	1	0	0	2
TCEA1P2	0	1	0	1	0	0	0	2
TNPO1P2	0	1	0	0	1	0	0	2
TPM3P9	0	1	0	0	1	0	0	2
TSBP1-AS1	0	1	0	0	1	0	0	2
TTN-AS1	0	1	0	0	1	0	0	2
VEZF1P1	0	1	0	1	0	0	0	2
WAC-AS1	0	1	0	0	1	0	0	2
WASH2P	0	1	0	1	0	0	0	2
WHAMMP2	0	1	0	1	0	0	0	2
XIAPP3	0	1	0	1	0	0	0	2
XLOC_000263	0	1	0	0	1	0	0	2
XLOC_000294	0	1	0	1	0	0	0	2
XLOC_000909	0	1	0	1	0	0	0	2
XLOC_000915	0	1	0	0	1	0	0	2
XLOC_002174	0	1	0	1	0	0	0	2
XLOC_002585	0	1	0	1	0	0	0	2
XLOC_003204	0	1	0	1	0	0	0	2
XLOC_003221	0	1	0	1	0	0	0	2
XLOC_003228	0	1	0	1	0	0	0	2
XLOC_003653	0	1	0	0	1	0	0	2
XLOC_004165	0	1	0	0	1	0	0	2
XLOC_004271	0	1	0	1	0	0	0	2
XLOC_004382	0	1	0	1	0	0	0	2
XLOC_004397	0	1	0	0	1	0	0	2
XLOC_004626	0	1	0	1	0	0	0	2
XLOC_004907	0	1	0	0	1	0	0	2
XLOC_005110	0	1	0	0	1	0	0	2
XLOC_006123	0	1	0	0	1	0	0	2
XLOC_006296	0	1	0	1	0	0	0	2
XLOC_006548	0	1	0	0	1	0	0	2
XLOC_006684	0	1	0	1	0	0	0	2
XLOC_006912	0	1	0	1	0	0	0	2
XLOC_007135	0	1	0	0	1	0	0	2
XLOC_007690	0	1	0	0	1	0	0	2
XLOC_007808	0	1	0	1	0	0	0	2
XLOC_007999	0	1	0	1	0	0	0	2
XLOC_008190	0	1	0	1	0	0	0	2
XLOC_008489	0	1	0	0	1	0	0	2
XLOC_008982	0	1	0	0	1	0	0	2
XLOC_009341	0	1	0	1	0	0	0	2
XLOC_010202	0	1	0	0	1	0	0	2
XLOC_010932	0	1	0	1	0	0	0	2
XLOC_010934	0	1	0	0	1	0	0	2
XLOC_011201	0	1	0	0	1	0	0	2
XLOC_011568	0	1	0	1	0	0	0	2
XLOC_012192	0	1	0	0	1	0	0	2
XLOC_012281	0	1	0	0	1	0	0	2
XLOC_012317	0	1	0	1	0	0	0	2
XLOC_012743	0	1	0	1	0	0	0	2
XLOC_013275	0	1	0	0	1	0	0	2
XLOC_013282	0	1	0	0	1	0	0	2
XLOC_013347	0	1	0	0	1	0	0	2
Z69733.1	0	1	0	1	0	0	0	2
ZDHHC20-IT1	0	1	0	1	0	0	0	2
ZNF674-AS1	0	1	0	0	1	0	0	2
AC009120.2	0	0	0	1	1	0	0	2
AC009950.1	0	0	0	1	1	0	0	2
AC010487.1	0	0	0	1	1	0	0	2
AC011287.1	0	0	0	1	1	0	0	2
AC011374.2	0	0	0	1	1	0	0	2
AC012414.5	0	0	0	1	1	0	0	2
AC018730.1	0	0	0	1	1	0	0	2
AC073534.2	0	0	0	1	1	0	0	2
AC079174.2	0	0	0	1	1	0	0	2
AC091133.1	0	0	0	1	1	0	0	2
AC092045.1	0	0	0	1	1	0	0	2
AC107223.1	0	0	0	1	1	0	0	2
AC116533.1	0	0	0	1	1	0	0	2
AC124242.1	0	0	0	1	1	0	0	2
AL355987.4	0	0	0	1	1	0	0	2
AL359880.1	0	0	0	1	1	0	0	2
AL591767.3	0	0	0	1	1	0	0	2
AL953862.2	0	0	0	1	1	0	0	2
AMZ2P1	0	0	0	1	1	0	0	2
CAP1P2	0	0	0	1	1	0	0	2
CASC4P1	0	0	0	1	1	0	0	2
CDC27P1	0	0	0	1	1	0	0	2
EIF2AK3-DT	0	0	0	1	1	0	0	2
LIFR-AS1	0	0	0	1	1	0	0	2
LINC00271	0	0	0	1	1	0	0	2
LINC00999	0	0	0	1	1	0	0	2
LINC01000	0	0	0	1	0	0	1	2
LINC01061	0	0	0	1	1	0	0	2
LOC91450	0	0	0	1	1	0	0	2
MTND3P6	0	0	0	1	1	0	0	2
PAX8-AS1	0	0	0	1	1	0	0	2
RPL22P1	0	0	0	1	1	0	0	2
RPL3P4	0	0	0	1	1	0	0	2
SEMA3B-AS1	0	0	0	1	1	0	0	2
TAF1A-AS1	0	0	0	1	1	0	0	2
TSPOAP1-AS1	0	0	0	1	1	0	0	2
XLOC_003123	0	0	0	1	1	0	0	2
XLOC_004243	0	0	0	1	1	0	0	2
XLOC_005988	0	0	0	1	1	0	0	2
XLOC_008081	0	0	0	1	1	0	0	2
XLOC_008461	0	0	0	1	1	0	0	2
XLOC_009869	0	0	0	1	1	0	0	2
XLOC_011248	0	0	0	1	1	0	0	2
XLOC_011597	0	0	0	1	1	0	0	2
AC092295.2	0	1	0	0	0	0	1	2
DLEU1	0	0	0	1	0	0	1	2
PTENP1	0	0	0	0	1	0	1	2
AC010442.1	0	0	0	0	0	1	0	1
PVT1	0	0	0	0	0	1	0	1
AC006460.2	0	1	0	0	0	0	0	1
AC026356.2	0	1	0	0	0	0	0	1
AL390728.4	0	1	0	0	0	0	0	1
AL596087.1	0	1	0	0	0	0	0	1
LINC00240	0	1	0	0	0	0	0	1
LRRC37A4P	0	1	0	0	0	0	0	1
STAG3L4	0	1	0	0	0	0	0	1
Z94721.2	0	1	0	0	0	0	0	1
AC005255.1	0	0	0	1	0	0	0	1
AP001324.1	0	0	0	1	0	0	0	1
C2CD4D-AS1	0	0	0	1	0	0	0	1
CCDC75P1	0	0	0	1	0	0	0	1
LOC100335030	0	0	0	1	0	0	0	1
PPIAP22	0	0	0	1	0	0	0	1
RNASEH1P2	0	0	0	1	0	0	0	1
AL645608.3	0	0	0	0	0	1	0	1
AL691482.3	0	0	0	0	0	1	0	1
TERC	0	0	0	0	0	1	0	1
AP003119.3	0	0	0	0	0	1	0	1
AC131212.3	0	0	0	0	0	1	0	1
LOXL1-AS1	0	0	0	0	0	1	0	1
AC009133.5	0	0	0	0	0	1	0	1
AC135048.1	0	0	0	0	0	1	0	1
AC133540.1	0	0	0	0	0	1	0	1
AC233702.9	0	0	0	0	0	1	0	1
MIR663AHG	0	0	0	0	0	1	0	1
ADCY10P1	0	0	0	0	1	0	0	1
CCT6P2	0	0	0	0	1	0	0	1
GYG1P1	0	0	0	0	1	0	0	1
HSP90AA2P	0	0	0	0	1	0	0	1
LOC101927151	0	0	0	0	1	0	0	1
LOC105379176	0	0	0	0	1	0	0	1
MAP2K4P1	0	0	0	0	1	0	0	1
MTHFD1P1	0	0	0	0	1	0	0	1
TXLNGY	0	0	0	0	1	0	0	1
XLOC_004366	0	0	0	0	1	0	0	1
ZNF271P	0	0	0	0	1	0	0	1
AC133644.3	0	0	0	0	1	0	0	1
AC004069.1	0	0	0	0	1	0	0	1
AC004540.2	0	1	0	0	0	0	0	1
AC004825.2	0	1	0	0	0	0	0	1
AC005034.5	0	1	0	0	0	0	0	1
AC005229.4	0	1	0	0	0	0	0	1
AC006001.2	0	1	0	0	0	0	0	1
AC006028.1	0	1	0	0	0	0	0	1
AC006115.2	0	1	0	0	0	0	0	1
AC006213.3	0	1	0	0	0	0	0	1
AC007038.1	0	1	0	0	0	0	0	1
AC007336.1	0	1	0	0	0	0	0	1
AC007731.1	0	1	0	0	0	0	0	1
AC008105.1	0	1	0	0	0	0	0	1
AC009126.1	0	1	0	0	0	0	0	1
AC010735.2	0	1	0	0	0	0	0	1
AC010878.1	0	1	0	0	0	0	0	1
AC010980.2	0	1	0	0	0	0	0	1
AC015967.1	0	1	0	0	0	0	0	1
AC017100.1	0	1	0	0	0	0	0	1
AC018638.7	0	1	0	0	0	0	0	1
AC018647.1	0	1	0	0	0	0	0	1
AC019097.1	0	1	0	0	0	0	0	1
AC021242.1	0	1	0	0	0	0	0	1
AC021683.2	0	1	0	0	0	0	0	1
AC022306.3	0	1	0	0	0	0	0	1
AC023050.4	0	1	0	0	0	0	0	1
AC026471.1	0	1	0	0	0	0	0	1
AC026774.2	0	1	0	0	0	0	0	1
AC055713.1	0	1	0	0	0	0	0	1
AC064836.4	0	1	0	0	0	0	0	1
AC068700.1	0	1	0	0	0	0	0	1
AC073052.1	0	1	0	0	0	0	0	1
AC073365.1	0	1	0	0	0	0	0	1
AC084757.1	0	1	0	0	0	0	0	1
AC090739.1	0	1	0	0	0	0	0	1
AC090971.4	0	1	0	0	0	0	0	1
AC092115.1	0	1	0	0	0	0	0	1
AC092661.1	0	1	0	0	0	0	0	1
AC093152.1	0	1	0	0	0	0	0	1
AC096649.2	0	1	0	0	0	0	0	1
AC097532.2	0	1	0	0	0	0	0	1
AC097639.1	0	1	0	0	0	0	0	1
AC099521.1	0	1	0	0	0	0	0	1
AC100797.5	0	1	0	0	0	0	0	1
AC104072.1	0	1	0	0	0	0	0	1
AC104695.3	0	1	0	0	0	0	0	1
AC106791.1	0	1	0	0	0	0	0	1
AC106881.1	0	1	0	0	0	0	0	1
AC106886.2	0	1	0	0	0	0	0	1
AC107905.1	0	1	0	0	0	0	0	1
AC108120.1	0	1	0	0	0	0	0	1
AC108734.3	0	1	0	0	0	0	0	1
AC112484.3	0	1	0	0	0	0	0	1
AC116535.1	0	1	0	0	0	0	0	1
AC117395.1	0	1	0	0	0	0	0	1
AC126615.2	0	1	0	0	0	0	0	1
AC130456.2	0	1	0	0	0	0	0	1
AC130650.2	0	1	0	0	0	0	0	1
AC244517.1	0	1	0	0	0	0	0	1
AC245140.2	0	1	0	0	0	0	0	1
ACTR3P2	0	1	0	0	0	0	0	1
ADD3-AS1	0	1	0	0	0	0	0	1
ADH5P2	0	1	0	0	0	0	0	1
AL022344.1	0	1	0	0	0	0	0	1
AL031985.3	0	1	0	0	0	0	0	1
AL033543.1	0	1	0	0	0	0	0	1
AL109741.2	0	1	0	0	0	0	0	1
AL117336.2	0	1	0	0	0	0	0	1
AL121827.1	0	1	0	0	0	0	0	1
AL136964.1	0	1	0	0	0	0	0	1
AL138999.1	0	1	0	0	0	0	0	1
AL162386.2	0	1	0	0	0	0	0	1
AL355075.4	0	1	0	0	0	0	0	1
AL356019.2	0	1	0	0	0	0	0	1
AL356488.3	0	1	0	0	0	0	0	1
AL359513.1	0	1	0	0	0	0	0	1
AL359922.2	0	1	0	0	0	0	0	1
AL583856.2	0	1	0	0	0	0	0	1
ALMS1-IT1	0	1	0	0	0	0	0	1
AP000547.3	0	1	0	0	0	0	0	1
AP001122.1	0	1	0	0	0	0	0	1
AP002784.2	0	1	0	0	0	0	0	1
AP004608.1	0	1	0	0	0	0	0	1
AP005203.1	0	1	0	0	0	0	0	1
APTR	0	1	0	0	0	0	0	1
ARHGEF7-IT1	0	1	0	0	0	0	0	1
ATP6V0E2-AS1	0	1	0	0	0	0	0	1
BRD7P5	0	1	0	0	0	0	0	1
CDC42P6	0	1	0	0	0	0	0	1
CFL1P4	0	1	0	0	0	0	0	1
CHRM3-AS2	0	1	0	0	0	0	0	1
COX20P1	0	1	0	0	0	0	0	1
DOCK9-AS2	0	1	0	0	0	0	0	1
DUSP5P1	0	1	0	0	0	0	0	1
EIF1AXP1	0	1	0	0	0	0	0	1
ELOCP19	0	1	0	0	0	0	0	1
FAM192BP	0	1	0	0	0	0	0	1
FAM198B-AS1	0	1	0	0	0	0	0	1
GRK6P1	0	1	0	0	0	0	0	1
HAND2-AS1	0	1	0	0	0	0	0	1
HERC2P9	0	1	0	0	0	0	0	1
HNRNPA3P6	0	1	0	0	0	0	0	1
HSP90B2P	0	1	0	0	0	0	0	1
HYMAI	0	1	0	0	0	0	0	1
JAZF1-AS1	0	1	0	0	0	0	0	1
KLHL7-DT	0	1	0	0	0	0	0	1
LACTB2-AS1	0	1	0	0	0	0	0	1
LINC00339	0	1	0	0	0	0	0	1
LINC00473	0	1	0	0	0	0	0	1
LINC00662	0	1	0	0	0	0	0	1
LINC00839	0	1	0	0	0	0	0	1
LINC00882	0	1	0	0	0	0	0	1
LINC00894	0	1	0	0	0	0	0	1
LINC01359	0	1	0	0	0	0	0	1
LINC01415	0	1	0	0	0	0	0	1
LINC01481	0	1	0	0	0	0	0	1
LINC02489	0	1	0	0	0	0	0	1
LINC02591	0	1	0	0	0	0	0	1
LINC02636	0	1	0	0	0	0	0	1
LNCSRLR	0	1	0	0	0	0	0	1
LOC100130373	0	1	0	0	0	0	0	1
LOC100506725	0	1	0	0	0	0	0	1
LOC100507351	0	1	0	0	0	0	0	1
LOC105369147	0	1	0	0	0	0	0	1
LOC105370401	0	1	0	0	0	0	0	1
LOC105375304	0	1	0	0	0	0	0	1
LOC283028	0	1	0	0	0	0	0	1
LOC284578	0	1	0	0	0	0	0	1
LOC645513	0	1	0	0	0	0	0	1
MAN1B1-DT	0	1	0	0	0	0	0	1
MAPT-IT1	0	1	0	0	0	0	0	1
MRPL35P3	0	1	0	0	0	0	0	1
NBAT1	0	1	0	0	0	0	0	1
NPM1P39	0	1	0	0	0	0	0	1
OSER1-DT	0	1	0	0	0	0	0	1
PCBP2P1	0	1	0	0	0	0	0	1
PKP4P1	0	1	0	0	0	0	0	1
PLUT	0	1	0	0	0	0	0	1
PPP1R12A-AS1	0	1	0	0	0	0	0	1
PPP1R26-AS1	0	1	0	0	0	0	0	1
PRKXP1	0	1	0	0	0	0	0	1
RMST	0	1	0	0	0	0	0	1
RNU6ATAC35P	0	1	0	0	0	0	0	1
RPL17P34	0	1	0	0	0	0	0	1
RPL34P18	0	1	0	0	0	0	0	1
RPS20P14	0	1	0	0	0	0	0	1
RPS21P4	0	1	0	0	0	0	0	1
RTCA-AS1	0	1	0	0	0	0	0	1
SEPT7P6	0	1	0	0	0	0	0	1
SFTA1P	0	1	0	0	0	0	0	1
SMG1P6	0	1	0	0	0	0	0	1
SRD5A3P1	0	1	0	0	0	0	0	1
SRP72P2	0	1	0	0	0	0	0	1
TAS2R15P	0	1	0	0	0	0	0	1
TET2-AS1	0	1	0	0	0	0	0	1
TMEM72-AS1	0	1	0	0	0	0	0	1
TOMM20P4	0	1	0	0	0	0	0	1
TRAM2-AS1	0	1	0	0	0	0	0	1
TWF1P1	0	1	0	0	0	0	0	1
XLOC_000939	0	1	0	0	0	0	0	1
XLOC_000992	0	1	0	0	0	0	0	1
XLOC_002968	0	1	0	0	0	0	0	1
XLOC_003200	0	1	0	0	0	0	0	1
XLOC_003202	0	1	0	0	0	0	0	1
XLOC_003203	0	1	0	0	0	0	0	1
XLOC_003503	0	1	0	0	0	0	0	1
XLOC_006043	0	1	0	0	0	0	0	1
XLOC_006645	0	1	0	0	0	0	0	1
XLOC_008186	0	1	0	0	0	0	0	1
XLOC_008370	0	1	0	0	0	0	0	1
XLOC_008498	0	1	0	0	0	0	0	1
XLOC_008730	0	1	0	0	0	0	0	1
XLOC_008844	0	1	0	0	0	0	0	1
XLOC_009437	0	1	0	0	0	0	0	1
XLOC_010575	0	1	0	0	0	0	0	1
XLOC_010588	0	1	0	0	0	0	0	1
XLOC_010602	0	1	0	0	0	0	0	1
XLOC_012451	0	1	0	0	0	0	0	1
XLOC_012849	0	1	0	0	0	0	0	1
XLOC_013350	0	1	0	0	0	0	0	1
XLOC_013424	0	1	0	0	0	0	0	1
XLOC_014019	0	1	0	0	0	0	0	1
XLOC_014288	0	1	0	0	0	0	0	1
Z97989.1	0	1	0	0	0	0	0	1
ZIM2-AS1	0	1	0	0	0	0	0	1
AC005520.2	0	0	0	1	0	0	0	1
AC006504.8	0	0	0	1	0	0	0	1
AC008481.1	0	0	0	1	0	0	0	1
AC009090.3	0	0	0	1	0	0	0	1
AC010210.1	0	0	0	1	0	0	0	1
AC010245.2	0	0	0	1	0	0	0	1
AC020893.1	0	0	0	1	0	0	0	1
AC020928.2	0	0	0	1	0	0	0	1
AC021054.1	0	0	0	1	0	0	0	1
AC022400.5	0	0	0	1	0	0	0	1
AC025171.2	0	0	0	1	0	0	0	1
AC087500.1	0	0	0	1	0	0	0	1
AC090772.3	0	0	0	1	0	0	0	1
AC090774.2	0	0	0	1	0	0	0	1
AC092279.1	0	0	0	1	0	0	0	1
AC095057.3	0	0	0	1	0	0	0	1
AC144652.1	0	0	0	1	0	0	0	1
AL031686.1	0	0	0	1	0	0	0	1
AL031963.3	0	0	0	1	0	0	0	1
AL050341.2	0	0	0	1	0	0	0	1
AL139156.1	0	0	0	1	0	0	0	1
AL161756.1	0	0	0	1	0	0	0	1
AL358154.1	0	0	0	1	0	0	0	1
AL391261.1	0	0	0	1	0	0	0	1
AL391380.1	0	0	0	1	0	0	0	1
AL512380.2	0	0	0	1	0	0	0	1
AL589765.6	0	0	0	1	0	0	0	1
AP000873.2	0	0	0	1	0	0	0	1
AP002360.1	0	0	0	1	0	0	0	1
BCL9P1	0	0	0	1	0	0	0	1
BTF3P5	0	0	0	1	0	0	0	1
EIF4BP3	0	0	0	1	0	0	0	1
ELOVL2-AS1	0	0	0	1	0	0	0	1
FAM201A	0	0	0	1	0	0	0	1
HCG24	0	0	0	1	0	0	0	1
KATNBL1P6	0	0	0	1	0	0	0	1
KLF3-AS1	0	0	0	1	0	0	0	1
LINC01322	0	0	0	1	0	0	0	1
LINC01411	0	0	0	1	0	0	0	1
LINC01579	0	0	0	1	0	0	0	1
LOC100130950	0	0	0	1	0	0	0	1
LOC100506476	0	0	0	1	0	0	0	1
LOC441666	0	0	0	1	0	0	0	1
MIR124-2HG	0	0	0	1	0	0	0	1
MTCO1P35	0	0	0	1	0	0	0	1
MTND2P28	0	0	0	1	0	0	0	1
NPM1P37	0	0	0	1	0	0	0	1
PPIAP31	0	0	0	1	0	0	0	1
PTPN20CP	0	0	0	1	0	0	0	1
RANBP20P	0	0	0	1	0	0	0	1
RPS15AP24	0	0	0	1	0	0	0	1
SNX5P1	0	0	0	1	0	0	0	1
WDR11-AS1	0	0	0	1	0	0	0	1
XLOC_004144	0	0	0	1	0	0	0	1
XLOC_004445	0	0	0	1	0	0	0	1
XLOC_004566	0	0	0	1	0	0	0	1
XLOC_005517	0	0	0	1	0	0	0	1
XLOC_007241	0	0	0	1	0	0	0	1
XLOC_009507	0	0	0	1	0	0	0	1
XLOC_010445	0	0	0	1	0	0	0	1
XLOC_010870	0	0	0	1	0	0	0	1
XLOC_011720	0	0	0	1	0	0	0	1
XLOC_012774	0	0	0	1	0	0	0	1
ZNF876P	0	0	0	1	0	0	0	1
ZNRD1ASP	0	0	0	1	0	0	0	1
AL353795.3	0	0	0	0	0	0	1	1
SNHG15	0	0	0	0	0	0	1	1
AC003991.1	0	0	0	0	1	0	0	1
AC005562.1	0	0	0	0	1	0	0	1
AC005899.6	0	0	0	0	1	0	0	1
AC006116.7	0	0	0	0	1	0	0	1
AC006213.5	0	0	0	0	1	0	0	1
AC008568.1	0	0	0	0	1	0	0	1
AC008574.1	0	0	0	0	1	0	0	1
AC009518.2	0	0	0	0	1	0	0	1
AC009754.1	0	0	0	0	1	0	0	1
AC009779.2	0	0	0	0	1	0	0	1
AC016745.2	0	0	0	0	1	0	0	1
AC019080.1	0	0	0	0	1	0	0	1
AC022893.1	0	0	0	0	1	0	0	1
AC026367.2	0	0	0	0	1	0	0	1
AC026403.1	0	0	0	0	1	0	0	1
AC034229.4	0	0	0	0	1	0	0	1
AC066612.1	0	0	0	0	1	0	0	1
AC069240.1	0	0	0	0	1	0	0	1
AC069503.1	0	0	0	0	1	0	0	1
AC084024.2	0	0	0	0	1	0	0	1
AC087284.1	0	0	0	0	1	0	0	1
AC087588.2	0	0	0	0	1	0	0	1
AC090616.5	0	0	0	0	1	0	0	1
AC092111.1	0	0	0	0	1	0	0	1
AC092958.1	0	0	0	0	1	0	0	1
AC093424.1	0	0	0	0	1	0	0	1
AC100814.1	0	0	0	0	1	0	0	1
AC104574.2	0	0	0	0	1	0	0	1
AC104784.1	0	0	0	0	1	0	0	1
AC104825.1	0	0	0	0	1	0	0	1
AC106760.2	0	0	0	0	1	0	0	1
AC112656.1	0	0	0	0	1	0	0	1
AC116050.1	0	0	0	0	1	0	0	1
AC118658.1	0	0	0	0	1	0	0	1
AC119674.1	0	0	0	0	1	0	0	1
AC120036.4	0	0	0	0	1	0	0	1
AC130689.1	0	0	0	0	1	0	0	1
AC132008.2	0	0	0	0	1	0	0	1
AC135782.1	0	0	0	0	1	0	0	1
AC139700.1	0	0	0	0	1	0	0	1
AC145207.5	0	0	0	0	1	0	0	1
AC234582.1	0	0	0	0	1	0	0	1
AL008707.1	0	0	0	0	1	0	0	1
AL136126.1	0	0	0	0	1	0	0	1
AL157373.2	0	0	0	0	1	0	0	1
AL354685.2	0	0	0	0	1	0	0	1
AL354714.2	0	0	0	0	1	0	0	1
AL355472.1	0	0	0	0	1	0	0	1
AL356432.2	0	0	0	0	1	0	0	1
AL391684.1	0	0	0	0	1	0	0	1
AL445685.1	0	0	0	0	1	0	0	1
AL590286.2	0	0	0	0	1	0	0	1
AL590762.3	0	0	0	0	1	0	0	1
AL591543.1	0	0	0	0	1	0	0	1
AL592429.1	0	0	0	0	1	0	0	1
AL672207.1	0	0	0	0	1	0	0	1
AP003486.1	0	0	0	0	1	0	0	1
APCDD1L-DT	0	0	0	0	1	0	0	1
C5orf56	0	0	0	0	1	0	0	1
CALM2P1	0	0	0	0	1	0	0	1
CARM1P1	0	0	0	0	1	0	0	1
CCT8P1	0	0	0	0	1	0	0	1
CDK7P1	0	0	0	0	1	0	0	1
CTNNA1P1	0	0	0	0	1	0	0	1
DOCK11P1	0	0	0	0	1	0	0	1
DPY19L4P1	0	0	0	0	1	0	0	1
DSTNP2	0	0	0	0	1	0	0	1
EEF1GP1	0	0	0	0	1	0	0	1
EIF4HP1	0	0	0	0	1	0	0	1
FBXL19-AS1	0	0	0	0	1	0	0	1
FOXG1-AS1	0	0	0	0	1	0	0	1
HCG4	0	0	0	0	1	0	0	1
HIF1A-AS2	0	0	0	0	1	0	0	1
HIPK1-AS1	0	0	0	0	1	0	0	1
HLA-L	0	0	0	0	1	0	0	1
HNRNPCP2	0	0	0	0	1	0	0	1
KRT8P12	0	0	0	0	1	0	0	1
LINC01703	0	0	0	0	1	0	0	1
LINC01727	0	0	0	0	1	0	0	1
LINC02001	0	0	0	0	1	0	0	1
LINC02610	0	0	0	0	1	0	0	1
LOC100129034	0	0	0	0	1	0	0	1
LOC100287846	0	0	0	0	1	0	0	1
LOC100294145	0	0	0	0	1	0	0	1
LOC100506639	0	0	0	0	1	0	0	1
LOC101927069	0	0	0	0	1	0	0	1
LOC151174	0	0	0	0	1	0	0	1
LOC220729	0	0	0	0	1	0	0	1
LSM12P1	0	0	0	0	1	0	0	1
LY86-AS1	0	0	0	0	1	0	0	1
MAN1A2P1	0	0	0	0	1	0	0	1
MORF4L1P3	0	0	0	0	1	0	0	1
MTCO1P2	0	0	0	0	1	0	0	1
MTND5P2	0	0	0	0	1	0	0	1
NPHP3-ACAD11	0	0	0	0	1	0	0	1
PHBP13	0	0	0	0	1	0	0	1
PKMP5	0	0	0	0	1	0	0	1
PRMT1P1	0	0	0	0	1	0	0	1
RAP1AP	0	0	0	0	1	0	0	1
RPL24P4	0	0	0	0	1	0	0	1
RPL4P6	0	0	0	0	1	0	0	1
RPL7L1P12	0	0	0	0	1	0	0	1
RPS6P25	0	0	0	0	1	0	0	1
RPS7P1	0	0	0	0	1	0	0	1
SAP18P2	0	0	0	0	1	0	0	1
SELENOKP1	0	0	0	0	1	0	0	1
SNAP25-AS1	0	0	0	0	1	0	0	1
SPINT1-AS1	0	0	0	0	1	0	0	1
SRP14P2	0	0	0	0	1	0	0	1
SUCLG2P2	0	0	0	0	1	0	0	1
TSG1	0	0	0	0	1	0	0	1
TUBBP1	0	0	0	0	1	0	0	1
UMODL1-AS1	0	0	0	0	1	0	0	1
WDR82P1	0	0	0	0	1	0	0	1
XLOC_000746	0	0	0	0	1	0	0	1
XLOC_000844	0	0	0	0	1	0	0	1
XLOC_002859	0	0	0	0	1	0	0	1
XLOC_005127	0	0	0	0	1	0	0	1
XLOC_005392	0	0	0	0	1	0	0	1
XLOC_005397	0	0	0	0	1	0	0	1
XLOC_006336	0	0	0	0	1	0	0	1
XLOC_007352	0	0	0	0	1	0	0	1
XLOC_007635	0	0	0	0	1	0	0	1
XLOC_008688	0	0	0	0	1	0	0	1
XLOC_009736	0	0	0	0	1	0	0	1
XLOC_011592	0	0	0	0	1	0	0	1
XLOC_011837	0	0	0	0	1	0	0	1
XLOC_012707	0	0	0	0	1	0	0	1
ZNF137P	0	0	0	0	1	0	0	1
ZNF436-AS1	0	0	0	0	1	0	0	1
ZNF667-AS1	0	0	0	0	1	0	0	1
ZSCAN16-AS1	0	0	0	0	1	0	0	1
ABCA11P	0	0	0	0	0	0	1	1
AC000123.3	0	0	0	0	0	0	1	1
AC005154.1	0	0	0	0	0	0	1	1
AC008555.8	0	0	0	0	0	0	1	1
AC116913.1	0	0	0	0	0	0	1	1
AC239868.3	0	0	0	0	0	0	1	1
AF131215.4	0	0	0	0	0	0	1	1
AF254983.1	0	0	0	0	0	0	1	1
AL513497.1	0	0	0	0	0	0	1	1
B3GNT10	0	0	0	0	0	0	1	1
CCT6P3	0	0	0	0	0	0	1	1
CDKN2B-AS1	0	0	0	0	0	0	1	1
FER1L4	0	0	0	0	0	0	1	1
FRG1HP	0	0	0	0	0	0	1	1
KCTD21-AS1	0	0	0	0	0	0	1	1
LINC00943	0	0	0	0	0	0	1	1
LOC101928535	0	0	0	0	0	0	1	1
LOC399975	0	0	0	0	0	0	1	1
LOC613266	0	0	0	0	0	0	1	1
LOC730101	0	0	0	0	0	0	1	1
NUDT16P1	0	0	0	0	0	0	1	1
PCDHB18P	0	0	0	0	0	0	1	1
RRN3P2	0	0	0	0	0	0	1	1
SNHG22	0	0	0	0	0	0	1	1
SUMO1P1	0	0	0	0	0	0	1	1
TSNAX-DISC1	0	0	0	0	0	0	1	1
UBE2MP1	0	0	0	0	0	0	1	1
