# Supplementary material for: Identification of repurposed drugs targeting significant long non-coding RNAs in the cross-talk between diabetes mellitus and Alzheimer’s disease
Source: Sci Rep. 2022 Oct 31;12:18332. doi: 10.1038/s41598-022-22822-9 (PMC9622874; doi:10.1038/s41598-022-22822-9)
Supplement: Supplementary file 3 — Supplementary Information 3. [file 41598_2022_22822_MOESM3_ESM.xlsx]

## Sheet: Protein-miRNA interaction
microRNA	HMOX1	INSR	NOS3	PPARG	SLC2A4	SOD2	TNF	Degree
hsa-miR-3184-5p	1	1	0	0	1	1	0	4
hsa-miR-17-5p	1	1	0	0	0	1	1	4
hsa-miR-20a-5p	1	1	0	1	0	1	0	4
hsa-miR-93-5p	1	1	0	0	1	1	0	4
hsa-miR-106b-5p	1	1	0	0	1	1	0	4
hsa-miR-20b-5p	1	1	0	1	0	1	0	4
hsa-miR-200c-3p	1	1	1	0	0	1	0	4
hsa-miR-485-5p	1	1	0	0	0	1	0	3
hsa-miR-873-5p	1	1	0	0	0	1	0	3
hsa-miR-423-5p	0	1	0	0	1	1	0	3
hsa-miR-22-3p	1	1	0	0	0	1	0	3
hsa-miR-106a-5p	1	1	0	0	0	1	0	3
hsa-miR-148a-3p	1	1	0	1	0	0	0	3
hsa-miR-125b-5p	1	1	0	0	0	0	1	3
hsa-miR-128-3p	1	1	0	1	0	0	0	3
hsa-miR-152-3p	1	1	0	1	0	0	0	3
hsa-miR-148b-3p	1	1	0	1	0	0	0	3
hsa-miR-338-3p	1	1	0	0	0	1	0	3
hsa-miR-519d-3p	1	1	0	0	0	1	0	3
hsa-miR-520g-3p	1	1	0	0	0	1	0	3
hsa-miR-520h	1	1	0	0	0	1	0	3
hsa-miR-642a-5p	1	1	0	1	0	0	0	3
hsa-miR-1287-5p	1	1	0	1	0	0	0	3
hsa-miR-130a-3p	0	0	0	1	0	1	1	3
hsa-miR-301a-3p	0	0	0	1	0	1	1	3
hsa-miR-130b-3p	0	0	0	1	0	1	1	3
hsa-miR-454-3p	0	0	0	1	0	1	1	3
hsa-miR-301b-3p	0	0	0	1	0	1	1	3
hsa-miR-7-5p	1	1	0	1	0	0	0	3
hsa-miR-187-3p	1	1	0	0	0	0	1	3
hsa-miR-200b-3p	1	1	0	0	0	1	0	3
hsa-miR-377-3p	1	1	0	0	0	1	0	3
hsa-miR-429	1	1	0	0	0	1	0	3
hsa-miR-409-3p	1	0	0	1	0	1	0	3
hsa-miR-495-3p	1	1	0	0	0	1	0	3
hsa-miR-371a-5p	1	1	0	1	0	0	0	3
hsa-miR-1224-5p	1	1	0	1	0	0	0	3
hsa-miR-1185-5p	1	1	0	0	0	1	0	3
hsa-miR-129-5p	0	1	0	1	0	1	0	3
hsa-miR-372-3p	0	1	0	0	0	1	1	3
hsa-miR-520e	0	1	0	0	0	1	1	3
hsa-miR-520a-3p	0	1	0	0	0	1	1	3
hsa-miR-520b	0	1	0	0	0	1	1	3
hsa-miR-520c-3p	0	1	0	0	0	1	1	3
hsa-miR-520d-3p	0	1	0	0	0	1	1	3
hsa-miR-543	0	1	1	0	0	1	0	3
hsa-miR-302e	0	1	0	0	0	1	1	3
hsa-miR-19a-3p	0	0	0	1	0	1	1	3
hsa-miR-19b-3p	0	0	0	1	0	1	1	3
hsa-miR-24-3p	1	0	1	0	0	0	0	2
hsa-miR-665	1	0	0	0	0	1	0	2
hsa-miR-15a-5p	0	1	0	0	0	1	0	2
hsa-miR-16-5p	0	1	0	0	0	1	0	2
hsa-miR-15b-5p	0	1	0	0	0	1	0	2
hsa-miR-195-5p	0	1	0	0	0	1	0	2
hsa-miR-424-5p	0	1	0	0	0	1	0	2
hsa-miR-497-5p	0	1	0	0	0	1	0	2
hsa-miR-503-5p	0	1	0	0	0	1	0	2
hsa-miR-340-5p	0	1	0	0	0	1	0	2
hsa-miR-513b-5p	0	1	0	0	0	0	1	2
hsa-miR-10a-5p	1	0	0	0	0	1	0	2
hsa-miR-205-5p	1	1	0	0	0	0	0	2
hsa-miR-125a-5p	1	1	0	0	0	0	0	2
hsa-miR-188-5p	1	0	0	0	0	1	0	2
hsa-miR-370-3p	1	0	0	0	0	1	0	2
hsa-miR-323a-3p	1	0	0	0	0	1	0	2
hsa-miR-520a-5p	1	1	0	0	0	0	0	2
hsa-miR-525-5p	1	1	0	0	0	0	0	2
hsa-miR-641	1	0	0	0	0	1	0	2
hsa-miR-650	1	0	0	0	0	1	0	2
hsa-miR-760	1	1	0	0	0	0	0	2
hsa-miR-3127-5p	1	1	0	0	0	0	0	2
hsa-miR-3612	1	0	0	0	0	1	0	2
hsa-miR-5194	1	0	0	0	1	0	0	2
hsa-miR-1306-5p	1	1	0	0	0	0	0	2
hsa-miR-196a-5p	1	1	0	0	0	0	0	2
hsa-miR-515-5p	0	1	0	0	0	1	0	2
hsa-miR-524-5p	0	1	0	0	0	1	0	2
hsa-miR-520d-5p	0	1	0	0	0	1	0	2
hsa-miR-584-5p	0	1	0	0	0	1	0	2
hsa-miR-625-5p	0	1	0	0	0	1	0	2
hsa-miR-450b-5p	0	1	0	0	0	1	0	2
hsa-miR-513c-5p	0	1	0	0	0	1	0	2
hsa-miR-1276	0	1	0	0	0	1	0	2
hsa-miR-1914-3p	0	1	0	0	1	0	0	2
hsa-miR-5010-5p	0	1	0	0	0	1	0	2
hsa-miR-101-3p	0	0	0	1	0	1	0	2
hsa-miR-1-3p	0	0	0	1	1	0	0	2
hsa-miR-144-3p	0	0	0	1	0	1	0	2
hsa-miR-206	0	0	0	1	1	0	0	2
hsa-miR-613	0	0	0	1	1	0	0	2
hsa-miR-1270	0	0	0	1	0	1	0	2
hsa-miR-33a-5p	1	0	0	1	0	0	0	2
hsa-miR-208a-3p	1	1	0	0	0	0	0	2
hsa-miR-204-5p	1	0	0	0	0	1	0	2
hsa-miR-211-5p	1	0	0	0	0	1	0	2
hsa-miR-217	1	0	0	0	0	1	0	2
hsa-miR-218-5p	1	1	0	0	0	0	0	2
hsa-miR-135a-5p	1	1	0	0	0	0	0	2
hsa-miR-328-3p	1	1	0	0	0	0	0	2
hsa-miR-135b-5p	1	1	0	0	0	0	0	2
hsa-miR-499a-5p	1	1	0	0	0	0	0	2
hsa-miR-505-3p	1	0	0	1	0	0	0	2
hsa-miR-33b-5p	1	0	0	1	0	0	0	2
hsa-miR-421	1	0	0	1	0	0	0	2
hsa-miR-488-3p	1	1	0	0	0	0	0	2
hsa-miR-628-5p	1	1	0	0	0	0	0	2
hsa-miR-208b-3p	1	1	0	0	0	0	0	2
hsa-miR-3605-5p	1	1	0	0	0	0	0	2
hsa-miR-3679-5p	1	1	0	0	0	0	0	2
hsa-miR-3681-3p	1	0	0	1	0	0	0	2
hsa-miR-642b-3p	1	0	0	0	0	1	0	2
hsa-miR-3173-5p	1	0	0	0	0	1	0	2
hsa-miR-642a-3p	1	0	0	0	0	1	0	2
hsa-miR-216a-3p	1	0	0	1	0	0	0	2
hsa-miR-96-5p	0	1	0	1	0	0	0	2
hsa-miR-192-5p	0	1	0	0	0	1	0	2
hsa-miR-182-5p	0	1	0	1	0	0	0	2
hsa-miR-215-5p	0	1	0	0	0	1	0	2
hsa-miR-142-5p	0	1	0	0	0	1	0	2
hsa-miR-381-3p	0	1	0	0	0	1	0	2
hsa-miR-329-3p	0	1	0	0	0	1	0	2
hsa-miR-489-3p	0	1	0	0	0	1	0	2
hsa-miR-493-5p	0	1	0	0	0	1	0	2
hsa-miR-519e-5p	0	1	0	0	0	1	0	2
hsa-miR-526b-3p	0	1	0	0	0	1	0	2
hsa-miR-525-3p	0	1	0	0	0	1	0	2
hsa-miR-524-3p	0	1	0	0	0	1	0	2
hsa-miR-545-3p	0	1	0	1	0	0	0	2
hsa-miR-542-3p	0	1	0	0	0	1	0	2
hsa-miR-362-3p	0	1	0	0	0	1	0	2
hsa-miR-300	0	1	0	0	0	1	0	2
hsa-miR-889-3p	0	1	0	0	0	1	0	2
hsa-miR-1271-5p	0	1	0	1	0	0	0	2
hsa-miR-1278	0	1	0	0	0	1	0	2
hsa-miR-2116-3p	0	1	0	0	0	1	0	2
hsa-miR-2278	0	1	0	0	0	1	0	2
hsa-miR-4525	0	1	0	0	0	1	0	2
hsa-miR-582-3p	0	0	0	1	0	1	0	2
hsa-miR-4295	0	0	0	1	0	0	1	2
hsa-miR-3666	0	0	0	1	0	0	1	2
hsa-miR-302a-3p	0	0	0	0	0	1	1	2
hsa-miR-302b-3p	0	0	0	0	0	1	1	2
hsa-miR-302c-3p	0	0	0	0	0	1	1	2
hsa-miR-302d-3p	0	0	0	0	0	1	1	2
hsa-miR-373-3p	0	0	0	0	0	1	1	2
hsa-miR-519c-3p	0	0	0	0	0	1	1	2
hsa-miR-519b-3p	0	0	0	0	0	1	1	2
hsa-miR-519a-3p	0	0	0	0	0	1	1	2
hsa-miR-3121-3p	0	0	0	0	0	1	1	2
hsa-miR-483-3p	0	1	0	0	0	0	0	1
hsa-miR-199a-5p	0	0	0	1	0	0	0	1
hsa-miR-199a-3p	0	0	0	1	0	0	0	1
hsa-miR-516b-5p	0	0	0	1	0	0	0	1
hsa-miR-124-3p	0	0	0	0	0	1	0	1
hsa-miR-382-5p	0	0	0	0	0	1	0	1
hsa-miR-506-3p	0	0	0	0	0	1	0	1
hsa-miR-378g	0	0	0	0	0	1	0	1
hsa-miR-4731-5p	0	0	0	0	0	1	0	1
hsa-miR-143-3p	0	0	0	0	0	0	1	1
hsa-miR-10b-5p	1	0	0	0	0	0	0	1
hsa-miR-1286	1	0	0	0	0	0	0	1
hsa-miR-1295a	1	0	0	0	0	0	0	1
hsa-let-7a-5p	0	1	0	0	0	0	0	1
hsa-let-7b-5p	0	1	0	0	0	0	0	1
hsa-let-7c-5p	0	1	0	0	0	0	0	1
hsa-let-7d-5p	0	1	0	0	0	0	0	1
hsa-let-7e-5p	0	1	0	0	0	0	0	1
hsa-let-7f-5p	0	1	0	0	0	0	0	1
hsa-miR-18a-5p	0	1	0	0	0	0	0	1
hsa-miR-23a-3p	0	1	0	0	0	0	0	1
hsa-miR-98-5p	0	1	0	0	0	0	0	1
hsa-miR-103a-3p	0	1	0	0	0	0	0	1
hsa-miR-107	0	1	0	0	0	0	0	1
hsa-miR-181a-5p	0	1	0	0	0	0	0	1
hsa-miR-181b-5p	0	1	0	0	0	0	0	1
hsa-miR-181c-5p	0	1	0	0	0	0	0	1
hsa-miR-214-3p	0	1	0	0	0	0	0	1
hsa-let-7g-5p	0	1	0	0	0	0	0	1
hsa-let-7i-5p	0	1	0	0	0	0	0	1
hsa-miR-23b-3p	0	1	0	0	0	0	0	1
hsa-miR-153-3p	0	1	0	0	0	0	0	1
hsa-miR-136-5p	0	1	0	0	0	0	0	1
hsa-miR-146a-5p	0	1	0	0	0	0	0	1
hsa-miR-186-5p	0	1	0	0	0	0	0	1
hsa-miR-379-5p	0	1	0	0	0	0	0	1
hsa-miR-342-3p	0	1	0	0	0	0	0	1
hsa-miR-196b-5p	0	1	0	0	0	0	0	1
hsa-miR-18b-5p	0	1	0	0	0	0	0	1
hsa-miR-448	0	1	0	0	0	0	0	1
hsa-miR-146b-5p	0	1	0	0	0	0	0	1
hsa-miR-181d-5p	0	1	0	0	0	0	0	1
hsa-miR-526b-5p	0	1	0	0	0	0	0	1
hsa-miR-522-3p	0	1	0	0	0	0	0	1
hsa-miR-493-3p	0	1	0	0	0	0	0	1
hsa-miR-552-3p	0	1	0	0	0	0	0	1
hsa-miR-361-3p	0	1	0	0	0	0	0	1
hsa-miR-151a-5p	0	1	0	0	0	0	0	1
hsa-miR-589-5p	0	1	0	0	0	0	0	1
hsa-miR-671-3p	0	1	0	0	0	0	0	1
hsa-miR-942-5p	0	1	0	0	0	0	0	1
hsa-miR-1323	0	1	0	0	0	0	0	1
hsa-miR-1301-3p	0	1	0	0	0	0	0	1
hsa-miR-548o-3p	0	1	0	0	0	0	0	1
hsa-miR-151b	0	1	0	0	0	0	0	1
hsa-miR-670-5p	0	1	0	0	0	0	0	1
hsa-miR-3529-5p	0	1	0	0	0	0	0	1
hsa-miR-5047	0	1	0	0	0	0	0	1
hsa-miR-6838-5p	0	1	0	0	0	0	0	1
hsa-miR-27a-3p	0	0	0	1	0	0	0	1
hsa-miR-34a-5p	0	0	0	1	0	0	0	1
hsa-miR-199b-5p	0	0	0	1	0	0	0	1
hsa-miR-224-5p	0	0	0	1	0	0	0	1
hsa-miR-27b-3p	0	0	0	1	0	0	0	1
hsa-miR-145-5p	0	0	0	1	0	0	0	1
hsa-miR-34c-5p	0	0	0	1	0	0	0	1
hsa-miR-449a	0	0	0	1	0	0	0	1
hsa-miR-513a-5p	0	0	0	1	0	0	0	1
hsa-miR-449b-5p	0	0	0	1	0	0	0	1
hsa-miR-199b-3p	0	0	0	1	0	0	0	1
hsa-miR-545-5p	0	0	0	1	0	0	0	1
hsa-miR-223-3p	0	0	0	0	1	0	0	1
hsa-miR-21-5p	0	0	0	0	0	1	0	1
hsa-miR-105-5p	0	0	0	0	0	1	0	1
hsa-miR-212-3p	0	0	0	0	0	1	0	1
hsa-miR-132-3p	0	0	0	0	0	1	0	1
hsa-miR-150-5p	0	0	0	0	0	1	0	1
hsa-miR-331-3p	0	0	0	0	0	1	0	1
hsa-miR-324-3p	0	0	0	0	0	1	0	1
hsa-miR-339-5p	0	0	0	0	0	1	0	1
hsa-miR-494-3p	0	0	0	0	0	1	0	1
hsa-miR-590-5p	0	0	0	0	0	1	0	1
hsa-miR-620	0	0	0	0	0	1	0	1
hsa-miR-532-3p	0	0	0	0	0	1	0	1
hsa-miR-5586-5p	0	0	0	0	0	1	0	1
hsa-miR-212-5p	0	0	0	0	0	1	0	1
hsa-miR-4726-5p	0	1	0	0	0	0	0	1
hsa-miR-140-5p	1	0	0	0	0	0	0	1
hsa-miR-361-5p	1	0	0	0	0	0	0	1
hsa-miR-371a-3p	1	0	0	0	0	0	0	1
hsa-miR-519c-5p	1	0	0	0	0	0	0	1
hsa-miR-518f-5p	1	0	0	0	0	0	0	1
hsa-miR-526a	1	0	0	0	0	0	0	1
hsa-miR-510-5p	1	0	0	0	0	0	0	1
hsa-miR-455-5p	1	0	0	0	0	0	0	1
hsa-miR-599	1	0	0	0	0	0	0	1
hsa-miR-624-3p	1	0	0	0	0	0	0	1
hsa-miR-523-5p	1	0	0	0	0	0	0	1
hsa-miR-518e-5p	1	0	0	0	0	0	0	1
hsa-miR-522-5p	1	0	0	0	0	0	0	1
hsa-miR-519a-5p	1	0	0	0	0	0	0	1
hsa-miR-519b-5p	1	0	0	0	0	0	0	1
hsa-miR-520c-5p	1	0	0	0	0	0	0	1
hsa-miR-518d-5p	1	0	0	0	0	0	0	1
hsa-miR-1294	1	0	0	0	0	0	0	1
hsa-miR-3126-5p	1	0	0	0	0	0	0	1
hsa-miR-3150a-3p	1	0	0	0	0	0	0	1
hsa-miR-3174	1	0	0	0	0	0	0	1
hsa-miR-3617-5p	1	0	0	0	0	0	0	1
hsa-miR-3194-3p	1	0	0	0	0	0	0	1
hsa-miR-122-5p	1	0	0	0	0	0	0	1
hsa-miR-25-3p	0	1	0	0	0	0	0	1
hsa-miR-28-5p	0	1	0	0	0	0	0	1
hsa-miR-32-5p	0	1	0	0	0	0	0	1
hsa-miR-92a-3p	0	1	0	0	0	0	0	1
hsa-miR-197-3p	0	1	0	0	0	0	0	1
hsa-miR-216a-5p	0	1	0	0	0	0	0	1
hsa-miR-133a-3p	0	1	0	0	0	0	0	1
hsa-miR-362-5p	0	1	0	0	0	0	0	1
hsa-miR-363-3p	0	1	0	0	0	0	0	1
hsa-miR-367-3p	0	1	0	0	0	0	0	1
hsa-miR-375	0	1	0	0	0	0	0	1
hsa-miR-151a-3p	0	1	0	0	0	0	0	1
hsa-miR-335-5p	0	1	0	0	0	0	0	1
hsa-miR-133b	0	1	0	0	0	0	0	1
hsa-miR-345-5p	0	1	0	0	0	0	0	1
hsa-miR-410-3p	0	1	0	0	0	0	0	1
hsa-miR-487a-3p	0	1	0	0	0	0	0	1
hsa-miR-512-3p	0	1	0	0	0	0	0	1
hsa-miR-520f-3p	0	1	0	0	0	0	0	1
hsa-miR-532-5p	0	1	0	0	0	0	0	1
hsa-miR-92b-3p	0	1	0	0	0	0	0	1
hsa-miR-579-3p	0	1	0	0	0	0	0	1
hsa-miR-655-3p	0	1	0	0	0	0	0	1
hsa-miR-656-3p	0	1	0	0	0	0	0	1
hsa-miR-140-3p	0	1	0	0	0	0	0	1
hsa-miR-541-5p	0	1	0	0	0	0	0	1
hsa-miR-875-5p	0	1	0	0	0	0	0	1
hsa-miR-876-5p	0	1	0	0	0	0	0	1
hsa-miR-708-5p	0	1	0	0	0	0	0	1
hsa-miR-216b-5p	0	1	0	0	0	0	0	1
hsa-miR-1298-5p	0	1	0	0	0	0	0	1
hsa-miR-761	0	1	0	0	0	0	0	1
hsa-miR-2115-3p	0	1	0	0	0	0	0	1
hsa-miR-3163	0	1	0	0	0	0	0	1
hsa-miR-500b-5p	0	1	0	0	0	0	0	1
hsa-miR-3611	0	1	0	0	0	0	0	1
hsa-miR-3619-5p	0	1	0	0	0	0	0	1
hsa-miR-3690	0	1	0	0	0	0	0	1
hsa-miR-3918	0	1	0	0	0	0	0	1
hsa-miR-4428	0	1	0	0	0	0	0	1
hsa-miR-4458	0	1	0	0	0	0	0	1
hsa-miR-4500	0	1	0	0	0	0	0	1
hsa-miR-1277-5p	0	1	0	0	0	0	0	1
hsa-miR-642b-5p	0	1	0	0	0	0	0	1
hsa-miR-155-5p	0	0	1	0	0	0	0	1
hsa-miR-335-3p	0	0	1	0	0	0	0	1
hsa-miR-137	0	0	0	1	0	0	0	1
hsa-miR-142-3p	0	0	0	1	0	0	0	1
hsa-miR-485-3p	0	0	0	1	0	0	0	1
hsa-miR-130a-5p	0	0	0	1	0	0	0	1
hsa-miR-654-3p	0	0	0	1	0	0	0	1
hsa-miR-3140-3p	0	0	0	1	0	0	0	1
hsa-miR-4766-5p	0	0	0	1	0	0	0	1
hsa-miR-539-3p	0	0	0	1	0	0	0	1
hsa-miR-221-3p	0	0	0	0	0	1	0	1
hsa-miR-222-3p	0	0	0	0	0	1	0	1
hsa-miR-9-3p	0	0	0	0	0	1	0	1
hsa-miR-126-5p	0	0	0	0	0	1	0	1
hsa-miR-134-5p	0	0	0	0	0	1	0	1
hsa-miR-320a	0	0	0	0	0	1	0	1
hsa-miR-330-3p	0	0	0	0	0	1	0	1
hsa-miR-324-5p	0	0	0	0	0	1	0	1
hsa-miR-486-5p	0	0	0	0	0	1	0	1
hsa-miR-498	0	0	0	0	0	1	0	1
hsa-miR-509-3p	0	0	0	0	0	1	0	1
hsa-miR-514a-3p	0	0	0	0	0	1	0	1
hsa-miR-299-5p	0	0	0	0	0	1	0	1
hsa-miR-556-5p	0	0	0	0	0	1	0	1
hsa-miR-588	0	0	0	0	0	1	0	1
hsa-miR-653-5p	0	0	0	0	0	1	0	1
hsa-miR-425-5p	0	0	0	0	0	1	0	1
hsa-miR-802	0	0	0	0	0	1	0	1
hsa-miR-28-3p	0	0	0	0	0	1	0	1
hsa-miR-193a-5p	0	0	0	0	0	1	0	1
hsa-miR-296-3p	0	0	0	0	0	1	0	1
hsa-miR-501-3p	0	0	0	0	0	1	0	1
hsa-miR-502-3p	0	0	0	0	0	1	0	1
hsa-miR-556-3p	0	0	0	0	0	1	0	1
hsa-miR-574-5p	0	0	0	0	0	1	0	1
hsa-miR-629-5p	0	0	0	0	0	1	0	1
hsa-miR-944	0	0	0	0	0	1	0	1
hsa-miR-320b	0	0	0	0	0	1	0	1
hsa-miR-320c	0	0	0	0	0	1	0	1
hsa-miR-1179	0	0	0	0	0	1	0	1
hsa-miR-1249-3p	0	0	0	0	0	1	0	1
hsa-miR-1251-5p	0	0	0	0	0	1	0	1
hsa-miR-1252-5p	0	0	0	0	0	1	0	1
hsa-miR-1197	0	0	0	0	0	1	0	1
hsa-miR-320d	0	0	0	0	0	1	0	1
hsa-miR-323b-3p	0	0	0	0	0	1	0	1
hsa-miR-3200-3p	0	0	0	0	0	1	0	1
hsa-miR-3614-5p	0	0	0	0	0	1	0	1
hsa-miR-3622a-5p	0	0	0	0	0	1	0	1
hsa-miR-4429	0	0	0	0	0	1	0	1
hsa-miR-4436a	0	0	0	0	0	1	0	1
hsa-miR-2467-3p	0	0	0	0	0	1	0	1
hsa-miR-5000-3p	0	0	0	0	0	1	0	1
hsa-miR-5590-3p	0	0	0	0	0	1	0	1
hsa-miR-892c-5p	0	0	0	0	0	1	0	1
hsa-miR-17-3p	0	0	0	0	0	1	0	1
hsa-miR-369-3p	0	0	0	0	0	0	1	1
hsa-miR-203a-3p	0	0	0	0	0	0	1	1
hsa-miR-1908-5p	0	0	0	0	0	0	0	0
hsa-miR-185-5p	0	0	0	0	0	0	0	0
hsa-miR-376a-3p	0	0	0	0	0	0	0	0
hsa-miR-326	0	0	0	0	0	0	0	0
hsa-miR-376b-3p	0	0	0	0	0	0	0	0
hsa-miR-491-5p	0	0	0	0	0	0	0	0
hsa-miR-654-5p	0	0	0	0	0	0	0	0
hsa-miR-219a-2-3p	0	0	0	0	0	0	0	0
hsa-miR-330-5p	0	0	0	0	0	0	0	0
hsa-miR-541-3p	0	0	0	0	0	0	0	0
hsa-miR-6088	0	0	0	0	0	0	0	0
hsa-miR-433-3p	0	0	0	0	0	0	0	0
hsa-miR-3150b-3p	0	0	0	0	0	0	0	0
hsa-miR-4784	0	0	0	0	0	0	0	0
hsa-miR-663a	0	0	0	0	0	0	0	0
hsa-miR-95-3p	0	0	0	0	0	0	0	0
hsa-miR-580-3p	0	0	0	0	0	0	0	0
hsa-miR-455-3p	0	0	0	0	0	0	0	0
hsa-miR-506-5p	0	0	0	0	0	0	0	0
hsa-miR-6512-3p	0	0	0	0	0	0	0	0
hsa-miR-380-3p	0	0	0	0	0	0	0	0
hsa-miR-432-5p	0	0	0	0	0	0	0	0
hsa-miR-758-3p	0	0	0	0	0	0	0	0
hsa-miR-4524a-5p	0	0	0	0	0	0	0	0
hsa-miR-4524b-5p	0	0	0	0	0	0	0	0
hsa-miR-29a-3p	0	0	0	0	0	0	0	0
hsa-miR-31-5p	0	0	0	0	0	0	0	0
hsa-miR-29b-3p	0	0	0	0	0	0	0	0
hsa-miR-154-5p	0	0	0	0	0	0	0	0
hsa-miR-29c-3p	0	0	0	0	0	0	0	0
hsa-miR-34b-5p	0	0	0	0	0	0	0	0
hsa-miR-383-5p	0	0	0	0	0	0	0	0
hsa-miR-337-3p	0	0	0	0	0	0	0	0
hsa-miR-577	0	0	0	0	0	0	0	0
hsa-miR-129-2-3p	0	0	0	0	0	0	0	0
hsa-miR-885-5p	0	0	0	0	0	0	0	0
hsa-miR-1321	0	0	0	0	0	0	0	0
hsa-miR-449c-5p	0	0	0	0	0	0	0	0
hsa-miR-2682-5p	0	0	0	0	0	0	0	0
hsa-miR-3129-5p	0	0	0	0	0	0	0	0
hsa-miR-3180-3p	0	0	0	0	0	0	0	0
hsa-miR-3196	0	0	0	0	0	0	0	0
hsa-miR-3180	0	0	0	0	0	0	0	0
hsa-miR-184	0	0	0	0	0	0	0	0
hsa-miR-744-5p	0	0	0	0	0	0	0	0
hsa-miR-1269a	0	0	0	0	0	0	0	0
hsa-miR-1913	0	0	0	0	0	0	0	0
hsa-miR-4319	0	0	0	0	0	0	0	0
hsa-miR-4640-5p	0	0	0	0	0	0	0	0
